# Supplementary material for: Prognostic signature composed of transcription factors accurately predicts the prognosis of gastric cancer patients
Source: Cancer Cell Int. 2021 Jul 7;21:357. doi: 10.1186/s12935-021-02008-5 (PMC8261954; doi:10.1186/s12935-021-02008-5)
Supplement: Supplementary file 1 — Additional file 1: Table S1. Clinical information of the TCGA-STAD cohort. Table S2. Differentially expressed transcription factors in the TCGA-STAD cohort. Table S3. Transcription factors in modules related to gastric cancer. Table S4. predicts target genes of hub TFs. [file 12935_2021_2008_MOESM1_ESM.xlsx]

## Sheet: Table S1
Table S1. Clinical information of the TCGA-STAD cohort
ID	Age	Gender	Race	Radiation	Pharmaceutical	Tumor_grade	Pathologic_stage	Stage_T	Stage_M	Stage_N
TCGA-CG-4443	68	MALE	ASIAN	NO	NO	G2	Stage I	T1	M0	N0
TCGA-CG-5726	73	MALE	ASIAN	NO	YES	G2	Stage I	T1	M0	N0
TCGA-HF-7134	77	MALE	WHITE	NO	NO	G2	Stage I	T1	M0	N0
TCGA-VQ-A8PX	51	MALE	WHITE	NO	NO	G2	Stage I	T1	M0	N0
TCGA-HU-8244	77	FEMALE	ASIAN	NO	NO	G1	Stage I	T1	M0	N0
TCGA-HU-A4G9	67	FEMALE	ASIAN	NO	NO	G2	Stage I	T1	M0	N0
TCGA-IN-A6RI	45	MALE	WHITE	NO	NO	G2	Stage I	T1	M0	N0
TCGA-BR-8486	90	FEMALE	WHITE	NO	NO	G2	Stage I	T1	M0	N0
TCGA-HU-8610	75	MALE	ASIAN	NO	NO	G2	Stage I	T1	M0	N0
TCGA-HU-A4GH	75	MALE	ASIAN	NO	NO	G2	Stage I	T1	M0	N0
TCGA-IN-A6RJ	64	MALE	WHITE	NO	NO	G3	Stage I	T1	M0	N0
TCGA-IN-A6RS	76	MALE	WHITE	NO	NO	G2	Stage I	T1	M0	N0
TCGA-IN-AB1V	63	MALE	WHITE	NO	NO	G2	Stage I	T1	M0	N0
TCGA-F1-6875	79	MALE	BLACK	NO	NO	G2	Stage I	T2	M0	N0
TCGA-B7-5818	62	MALE	WHITE	NO	NO	G3	Stage I	T2	M0	N0
TCGA-BR-6710	41	MALE	WHITE	NO	YES	G2	Stage I	T2	M0	N0
TCGA-BR-7707	69	FEMALE	WHITE	NO	NO	G3	Stage I	T2	M0	N0
TCGA-BR-8368	84	FEMALE	WHITE	NO	NO	G3	Stage I	T2	M0	N0
TCGA-BR-8678	76	MALE	WHITE	NO	NO	G2	Stage I	T2	M0	N0
TCGA-BR-8679	63	FEMALE	WHITE	NO	NO	G2	Stage I	T2	M0	N0
TCGA-CG-4436	57	MALE	ASIAN	NO	NO	G2	Stage I	T2	M0	N0
TCGA-CG-4442	85	MALE	ASIAN	NO	NO	G3	Stage I	T2	M0	N0
TCGA-CG-5720	71	MALE	ASIAN	NO	NO	G3	Stage I	T2	M0	N0
TCGA-CG-5725	72	MALE	ASIAN	NO	YES	G3	Stage I	T2	M0	N0
TCGA-D7-6522	58	MALE	WHITE	NO	NO	G3	Stage I	T2	M0	N0
TCGA-D7-6528	70	FEMALE	WHITE	NO	NO	G2	Stage I	T2	M0	N0
TCGA-D7-6822	77	MALE	WHITE	NO	NO	G2	Stage I	T2	M0	N0
TCGA-D7-8578	72	MALE	WHITE	NO	NO	G2	Stage I	T2	M0	N0
TCGA-D7-A6F0	79	FEMALE	WHITE	NO	NO	G3	Stage I	T2	M0	N0
TCGA-D7-A6F2	62	MALE	WHITE	NO	NO	G3	Stage I	T2	M0	N0
TCGA-F1-6874	79	MALE	WHITE	NO	NO	G3	Stage I	T2	M0	N0
TCGA-FP-7735	77	MALE	BLACK	NO	NO	G2	Stage I	T2	MX	N0
TCGA-HU-A4H5	71	MALE	ASIAN	NO	YES	GX	Stage I	T2	M0	N0
TCGA-KB-A93G	68	MALE	WHITE	NO	NO	G1	Stage I	T2	M0	N0
TCGA-RD-A7BW	68	FEMALE	WHITE	YES	YES	G3	Stage I	T2	M0	N0
TCGA-RD-A7C1	82	MALE	WHITE	NO	NO	G3	Stage I	T2	M0	N0
TCGA-RD-A8N2	59	FEMALE	WHITE	NO	NO	G3	Stage I	T2	M0	N0
TCGA-SW-A7EA	61	FEMALE	WHITE	NO	NO	GX	Stage I	T2	M0	N0
TCGA-VQ-A8DV	48	MALE	WHITE	NO	NO	G2	Stage I	T2	M0	N0
TCGA-ZA-A8F6	71	MALE	WHITE	NO	NO	G2	Stage I	T2	MX	N0
TCGA-BR-4267	51	MALE	WHITE	NO	NO	G2	Stage I	T2	M0	N0
TCGA-CG-4466	81	FEMALE	ASIAN	NO	NO	G2	Stage I	T2	M0	N0
TCGA-CG-4477	58	FEMALE	ASIAN	YES	YES	G3	Stage I	T2	M0	N0
TCGA-FP-8209	49	MALE	WHITE	YES	YES	G3	Stage I	T2	M0	N0
TCGA-3M-AB46	70	MALE	WHITE	YES	YES	G2	Stage I	T2	MX	N0
TCGA-HJ-7597	71	FEMALE	WHITE	NO	NO	G3	Stage I	T2	MX	N0
TCGA-VQ-A92D	67	MALE	WHITE	NO	NO	G2	Stage I	T2	M0	N0
TCGA-HU-8238	56	MALE	ASIAN	NO	YES	G2	Stage I	T3	M0	N0
TCGA-BR-7197	69	MALE	WHITE	NO	NO	GX	Stage II	T3	M0	N0
TCGA-BR-7704	69	FEMALE	WHITE	NO	NO	G3	Stage II	T3	M0	N0
TCGA-BR-8286	49	MALE	WHITE	NO	NO	G3	Stage II	T3	M0	N0
TCGA-CD-5798	82	MALE	ASIAN	NO	YES	G2	Stage II	T3	M0	N0
TCGA-CD-5800	51	FEMALE	ASIAN	NO	NO	G1	Stage II	T3	M0	N0
TCGA-CD-5803	78	FEMALE	ASIAN	NO	NO	G3	Stage II	T3	M0	N0
TCGA-CD-5813	60	MALE	ASIAN	NO	NO	G3	Stage II	T3	M0	N0
TCGA-CD-8524	61	FEMALE	ASIAN	NO	NO	G3	Stage II	T3	M0	N0
TCGA-CD-8530	51	MALE	ASIAN	YES	YES	G3	Stage II	T3	M0	N0
TCGA-CD-8532	52	MALE	ASIAN	NO	NO	G2	Stage II	T3	M0	N0
TCGA-CD-8533	48	MALE	ASIAN	NO	NO	G3	Stage II	T3	M0	N0
TCGA-CD-8534	41	MALE	ASIAN	NO	NO	G3	Stage II	T3	M0	N0
TCGA-VQ-A8PB	65	FEMALE	WHITE	YES	YES	G2	Stage II	T3	M0	N0
TCGA-VQ-A924	69	MALE	WHITE	NO	NO	G2	Stage II	T3	M0	N0
TCGA-BR-6452	78	FEMALE	WHITE	NO	NO	G3	Stage II	T3	M0	N0
TCGA-BR-6454	58	MALE	WHITE	NO	NO	G3	Stage II	T3	M0	N0
TCGA-BR-6457	69	MALE	WHITE	NO	YES	G3	Stage II	T3	M0	N0
TCGA-BR-6566	64	FEMALE	WHITE	NO	NO	G3	Stage II	T3	M0	N0
TCGA-BR-6707	75	MALE	WHITE	NO	NO	G3	Stage II	T3	M0	N0
TCGA-BR-6801	70	MALE	WHITE	NO	NO	G2	Stage II	T3	M0	N0
TCGA-BR-6803	54	FEMALE	WHITE	NO	NO	G3	Stage II	T3	M0	N0
TCGA-BR-6852	64	FEMALE	WHITE	NO	NO	G3	Stage II	T3	M0	N0
TCGA-BR-7715	65	MALE	WHITE	NO	NO	G2	Stage II	T3	M0	N0
TCGA-BR-8365	70	FEMALE	WHITE	NO	NO	G3	Stage II	T3	M0	N0
TCGA-BR-8366	80	FEMALE	WHITE	NO	NO	G3	Stage II	T3	M0	N0
TCGA-BR-8487	64	FEMALE	WHITE	NO	NO	G3	Stage II	T3	M0	N0
TCGA-BR-A44T	53	FEMALE	WHITE	NO	YES	G3	Stage II	T3	M0	N0
TCGA-BR-A4J6	69	FEMALE	WHITE	NO	NO	G2	Stage II	T3	M0	N0
TCGA-BR-A4J9	55	MALE	WHITE	NO	NO	G3	Stage II	T3	M0	N0
TCGA-CD-A486	68	MALE	ASIAN	NO	YES	G2	Stage II	T3	M0	N0
TCGA-CD-A489	58	MALE	ASIAN	NO	NO	G3	Stage II	T3	M0	N0
TCGA-CD-A48A	57	MALE	ASIAN	YES	YES	G2	Stage II	T3	M0	N0
TCGA-CD-A4MG	76	MALE	ASIAN	NO	NO	G3	Stage II	T3	M0	N0
TCGA-CD-A4MH	86	FEMALE	ASIAN	YES	YES	G2	Stage II	T3	M0	N0
TCGA-D7-8573	57	MALE	WHITE	NO	NO	G3	Stage II	T3	M0	N0
TCGA-F1-A72C	68	MALE	ASIAN	NO	YES	G2	Stage II	T3	M0	N0
TCGA-FP-8099	79	MALE	WHITE	NO	NO	G2	Stage II	T3	MX	N0
TCGA-HU-8604	82	FEMALE	ASIAN	NO	YES	G2	Stage II	T3	M0	N0
TCGA-HU-A4GF	69	MALE	ASIAN	NO	NO	G2	Stage II	T3	M0	N0
TCGA-HU-A4GT	71	FEMALE	ASIAN	NO	YES	G3	Stage II	T3	M0	N0
TCGA-IN-AB1X	78	FEMALE	WHITE	NO	YES	G3	Stage II	T3	M0	N0
TCGA-MX-A663	66	MALE	WHITE	NO	NO	G3	Stage II	T3	M0	N0
TCGA-VQ-A8E3	79	MALE	WHITE	NO	NO	G3	Stage II	T3	M0	N0
TCGA-VQ-A8P5	67	MALE	WHITE	YES	YES	G3	Stage II	T3	M0	N0
TCGA-VQ-AA6G	68	MALE	WHITE	NO	YES	G2	Stage II	T3	M0	N0
TCGA-BR-4361	66	FEMALE	WHITE	NO	NO	G3	Stage III	T4	M0	N0
TCGA-CD-8528	43	FEMALE	ASIAN	YES	YES	G3	Stage III	T4	M0	N0
TCGA-CD-8529	65	MALE	ASIAN	YES	YES	G2	Stage IV	T4	M1	N0
TCGA-CG-5719	54	FEMALE	ASIAN	NO	NO	G1	Stage IV	T4	M1	N0
TCGA-BR-6565	67	MALE	WHITE	NO	NO	G2	Stage II	T4	M0	N0
TCGA-BR-7851	74	MALE	WHITE	NO	NO	G3	Stage II	T4	M0	N0
TCGA-BR-8081	71	FEMALE	WHITE	NO	NO	G2	Stage II	T4	M0	N0
TCGA-BR-8295	60	FEMALE	WHITE	NO	NO	G3	Stage II	T4	M0	N0
TCGA-BR-8588	55	FEMALE	WHITE	NO	NO	G3	Stage II	T4	M0	N0
TCGA-BR-8682	52	MALE	ASIAN	NO	YES	G3	Stage II	T4	M0	N0
TCGA-HU-8602	58	FEMALE	ASIAN	NO	YES	G3	Stage II	T4	M0	N0
TCGA-VQ-A8P8	72	FEMALE	BLACK	NO	NO	G2	Stage II	T4	M0	N0
TCGA-VQ-A8PO	74	MALE	WHITE	NO	NO	G3	Stage II	T4	M0	N0
TCGA-VQ-A94U	70	MALE	WHITE	YES	YES	G3	Stage II	T4	M0	N0
TCGA-BR-7958	60	MALE	WHITE	NO	NO	G3	Stage III	T4	M0	N0
TCGA-VQ-A91E	67	FEMALE	WHITE	YES	YES	G3	Stage III	T4	M0	N0
TCGA-KB-A6F7	54	FEMALE	WHITE	YES	YES	G3	Stage I	T1	M0	N1
TCGA-F1-6177	90	MALE	BLACK	NO	NO	G2	Stage I	T1	MX	N1
TCGA-HU-A4H8	77	MALE	ASIAN	NO	YES	G2	Stage I	T1	M0	N1
TCGA-FP-A9TM	77	MALE	WHITE	YES	YES	G2	Stage III	T1	M0	N1
TCGA-IN-A6RL	84	MALE	WHITE	NO	NO	G2	Stage I	T2	M0	N1
TCGA-CD-5799	45	MALE	ASIAN	NO	YES	G3	Stage II	T2	M0	N1
TCGA-CD-8527	72	FEMALE	ASIAN	NO	YES	G2	Stage II	T2	M0	N1
TCGA-CG-4437	83	MALE	ASIAN	NO	NO	G2	Stage II	T2	M0	N1
TCGA-CG-5723	83	MALE	ASIAN	NO	NO	G3	Stage II	T2	M0	N1
TCGA-D7-6524	53	MALE	WHITE	NO	NO	G3	Stage II	T2	M0	N1
TCGA-D7-6527	62	MALE	WHITE	YES	YES	G2	Stage II	T2	M0	N1
TCGA-RD-A8N9	63	FEMALE	ASIAN	YES	YES	G3	Stage II	T2	M0	N1
TCGA-BR-6453	54	MALE	WHITE	NO	NO	G3	Stage II	T2	M0	N1
TCGA-HU-A4GP	62	FEMALE	ASIAN	NO	YES	G2	Stage II	T2	M0	N1
TCGA-IN-8462	80	MALE	WHITE	NO	NO	G2	Stage II	T2	M0	N1
TCGA-D7-6519	64	FEMALE	WHITE	YES	YES	G3	Stage III	T2	M0	N1
TCGA-BR-4279	43	MALE	WHITE	NO	YES	G3	Stage II	T2	M0	N1
TCGA-CG-4305	69	MALE	ASIAN	NO	YES	G3	Stage II	T2	M0	N1
TCGA-CG-5717	58	MALE	ASIAN	NO	YES	G3	Stage II	T2	M0	N1
TCGA-CG-5718	78	FEMALE	ASIAN	NO	NO	G2	Stage II	T2	M0	N1
TCGA-HF-7132	77	MALE	WHITE	YES	YES	G2	Stage II	T2	M0	N1
TCGA-KB-A93J	78	MALE	WHITE	YES	YES	G3	Stage II	T2	M0	N1
TCGA-BR-4280	78	FEMALE	WHITE	NO	NO	G2	Stage III	T2	M0	N1
TCGA-IN-A6RR	84	MALE	WHITE	NO	YES	G3	Stage I	T3	M0	N1
TCGA-CD-5804	90	MALE	ASIAN	NO	YES	G2	Stage II	T3	M0	N1
TCGA-BR-6455	59	MALE	WHITE	NO	YES	G3	Stage II	T3	M0	N1
TCGA-BR-6456	74	FEMALE	WHITE	NO	NO	G2	Stage II	T3	M0	N1
TCGA-BR-6458	57	FEMALE	WHITE	NO	YES	G3	Stage II	T3	M0	N1
TCGA-BR-6563	60	MALE	WHITE	NO	NO	G3	Stage II	T3	M0	N1
TCGA-BR-7716	62	FEMALE	WHITE	NO	NO	G2	Stage II	T3	M0	N1
TCGA-BR-7722	62	MALE	WHITE	NO	NO	G3	Stage II	T3	M0	N1
TCGA-BR-7901	74	MALE	WHITE	NO	NO	G2	Stage II	T3	M0	N1
TCGA-BR-8291	61	MALE	WHITE	NO	YES	GX	Stage II	T3	M0	N1
TCGA-BR-8381	51	MALE	WHITE	NO	YES	G3	Stage II	T3	M0	N1
TCGA-CD-A487	51	MALE	ASIAN	NO	YES	G3	Stage II	T3	M0	N1
TCGA-CD-A48C	79	FEMALE	ASIAN	NO	NO	G3	Stage II	T3	M0	N1
TCGA-CG-4475	76	MALE	ASIAN	NO	NO	G3	Stage II	T3	M0	N1
TCGA-D7-A4YX	63	MALE	WHITE	NO	NO	G3	Stage II	T3	M0	N1
TCGA-D7-A747	57	MALE	WHITE	NO	YES	G3	Stage II	T3	M0	N1
TCGA-EQ-8122	71	FEMALE	WHITE	YES	YES	G3	Stage II	T3	MX	N1
TCGA-FP-7829	69	MALE	WHITE	YES	YES	G2	Stage II	T3	M0	N1
TCGA-FP-8211	62	MALE	WHITE	YES	YES	G2	Stage II	T3	MX	N1
TCGA-HU-A4G2	45	MALE	ASIAN	NO	YES	G3	Stage II	T3	M0	N1
TCGA-HU-A4G8	71	FEMALE	ASIAN	NO	YES	G3	Stage II	T3	M0	N1
TCGA-HU-A4GD	56	MALE	ASIAN	NO	YES	G3	Stage II	T3	M0	N1
TCGA-HU-A4GU	73	MALE	ASIAN	NO	NO	G3	Stage II	T3	M0	N1
TCGA-IN-7806	50	MALE	WHITE	NO	YES	G3	Stage II	T3	M0	N1
TCGA-IN-A7NT	73	FEMALE	WHITE	NO	YES	G3	Stage II	T3	M0	N1
TCGA-KB-A93H	79	FEMALE	ASIAN	NO	NO	G1	Stage II	T3	M0	N1
TCGA-VQ-AA6F	57	MALE	WHITE	YES	YES	G2	Stage II	T3	M0	N1
TCGA-BR-4253	80	FEMALE	WHITE	NO	NO	G3	Stage III	T3	M0	N1
TCGA-CD-5801	69	MALE	ASIAN	NO	NO	G3	Stage III	T3	M0	N1
TCGA-CD-8525	82	FEMALE	ASIAN	YES	YES	G3	Stage III	T3	M0	N1
TCGA-CD-8526	73	FEMALE	ASIAN	NO	YES	G3	Stage III	T3	M0	N1
TCGA-CD-8531	66	FEMALE	ASIAN	YES	YES	G3	Stage III	T3	M0	N1
TCGA-CD-8535	59	MALE	ASIAN	NO	YES	G3	Stage III	T3	M0	N1
TCGA-CG-5734	68	MALE	ASIAN	NO	NO	G3	Stage III	T3	M0	N1
TCGA-FP-8210	48	MALE	ASIAN	YES	YES	G3	Stage III	T3	M0	N1
TCGA-MX-A5UG	78	MALE	ASIAN	NO	NO	G3	Stage III	T3	M0	N1
TCGA-RD-A7BS	46	MALE	WHITE	YES	YES	G3	Stage III	T3	M0	N1
TCGA-RD-A8N4	58	FEMALE	WHITE	YES	YES	G3	Stage III	T3	M0	N1
TCGA-RD-A8N5	78	MALE	WHITE	YES	YES	G2	Stage III	T3	M0	N1
TCGA-RD-A8NB	80	FEMALE	WHITE	NO	NO	G3	Stage III	T3	M0	N1
TCGA-VQ-A8PC	65	MALE	WHITE	NO	NO	G3	Stage III	T3	M0	N1
TCGA-VQ-A91K	69	MALE	WHITE	YES	YES	G2	Stage III	T3	M0	N1
TCGA-VQ-A91U	78	MALE	ASIAN	NO	NO	G2	Stage III	T3	M0	N1
TCGA-VQ-A91Z	67	FEMALE	WHITE	NO	YES	G2	Stage III	T3	M0	N1
TCGA-VQ-A923	90	MALE	WHITE	NO	NO	G3	Stage III	T3	M0	N1
TCGA-R5-A7O7	51	MALE	WHITE	NO	NO	G2	Stage IV	T3	M1	N1
TCGA-VQ-A8E7	59	MALE	WHITE	NO	NO	G2	Stage IV	T3	M1	N1
TCGA-BR-8059	72	MALE	WHITE	NO	NO	G3	Stage III	T4	M0	N1
TCGA-HU-A4GY	76	FEMALE	ASIAN	NO	NO	G3	Stage III	T4	M0	N1
TCGA-VQ-A8P3	72	MALE	WHITE	YES	YES	G2	Stage III	T4	M0	N1
TCGA-BR-7717	63	MALE	WHITE	NO	NO	G2	Stage IV	T4	M0	N1
TCGA-CG-4301	75	FEMALE	ASIAN	NO	NO	G3	Stage IV	T4	M1	N1
TCGA-CG-4460	66	FEMALE	ASIAN	NO	YES	G2	Stage IV	T4	M1	N1
TCGA-CG-5721	58	MALE	ASIAN	NO	NO	G3	Stage IV	T4	M0	N1
TCGA-R5-A7ZI	44	FEMALE	WHITE	NO	NO	G3	Stage IV	T4	M1	N1
TCGA-VQ-A8PP	76	MALE	WHITE	NO	YES	G2	Stage IV	T4	M0	N1
TCGA-VQ-A8PQ	50	FEMALE	WHITE	NO	NO	G2	Stage IV	T4	M1	N1
TCGA-VQ-A922	70	MALE	WHITE	NO	YES	G2	Stage IV	T4	M0	N1
TCGA-BR-7959	59	MALE	WHITE	NO	YES	G3	Stage III	T4	M0	N1
TCGA-BR-8373	65	FEMALE	WHITE	NO	YES	G2	Stage III	T4	M0	N1
TCGA-BR-8484	61	MALE	WHITE	NO	NO	G2	Stage III	T4	M0	N1
TCGA-BR-A4J5	56	MALE	ASIAN	NO	YES	G3	Stage III	T4	M0	N1
TCGA-VQ-A8P2	68	MALE	WHITE	YES	YES	G2	Stage III	T4	M0	N1
TCGA-VQ-A8PU	72	FEMALE	WHITE	YES	YES	G3	Stage III	T4	M0	N1
TCGA-VQ-AA6D	52	FEMALE	WHITE	YES	YES	G2	Stage III	T4	M0	N1
TCGA-R5-A7ZF	65	FEMALE	BLACK	NO	NO	G2	Stage IV	T4	M1	N1
TCGA-BR-8077	58	FEMALE	WHITE	NO	NO	G2	Stage III	T4	M0	N1
TCGA-BR-8589	56	MALE	WHITE	NO	NO	G3	Stage III	T4	M0	N1
TCGA-BR-8592	63	FEMALE	WHITE	NO	YES	G3	Stage III	T4	M0	N1
TCGA-BR-8686	69	MALE	ASIAN	NO	NO	G3	Stage III	T4	M0	N1
TCGA-VQ-A91S	63	MALE	BLACK	YES	YES	GX	Stage III	T4	M0	N1
TCGA-BR-4191	72	MALE	WHITE	NO	YES	G2	Stage III	TX	M0	N1
TCGA-BR-4256	80	MALE	WHITE	NO	NO	G2	Stage III	TX	M0	N1
TCGA-BR-4367	78	MALE	WHITE	NO	NO	G3	Stage III	TX	M0	N1
TCGA-IN-A6RN	72	FEMALE	WHITE	NO	NO	G2	Stage II	T1	M0	N2
TCGA-BR-8060	75	FEMALE	WHITE	NO	NO	G3	Stage II	T2	M0	N2
TCGA-D7-6815	70	FEMALE	WHITE	NO	NO	G2	Stage II	T2	M0	N2
TCGA-D7-8572	57	MALE	WHITE	NO	NO	G2	Stage II	T2	M0	N2
TCGA-D7-8579	66	FEMALE	WHITE	YES	YES	G2	Stage II	T2	M0	N2
TCGA-D7-A4Z0	60	FEMALE	WHITE	YES	YES	G3	Stage II	T2	M0	N2
TCGA-D7-A6EV	71	FEMALE	WHITE	NO	NO	G3	Stage II	T2	M0	N2
TCGA-HU-A4G3	54	MALE	ASIAN	NO	YES	G2	Stage II	T2	M0	N2
TCGA-HU-A4H4	53	FEMALE	ASIAN	NO	YES	G3	Stage II	T2	M0	N2
TCGA-HU-A4HB	68	MALE	ASIAN	NO	YES	G3	Stage II	T2	M0	N2
TCGA-IN-8663	68	MALE	WHITE	NO	NO	G3	Stage II	T2	M0	N2
TCGA-CG-4441	83	MALE	ASIAN	NO	NO	G2	Stage III	T2	M0	N2
TCGA-D7-6525	58	MALE	WHITE	NO	YES	G3	Stage III	T2	M0	N2
TCGA-RD-A8N6	78	FEMALE	WHITE	NO	NO	G3	Stage III	T2	M0	N2
TCGA-CG-4444	76	MALE	ASIAN	YES	YES	G3	Stage III	T2	M0	N2
TCGA-D7-6520	53	MALE	WHITE	NO	NO	G3	Stage III	T2	M0	N2
TCGA-D7-6521	65	MALE	WHITE	NO	YES	G3	Stage III	T2	M0	N2
TCGA-BR-6564	46	FEMALE	WHITE	NO	NO	G3	Stage III	T3	M0	N2
TCGA-BR-6802	65	MALE	WHITE	NO	NO	G3	Stage III	T3	M0	N2
TCGA-BR-8483	59	MALE	WHITE	NO	YES	G2	Stage III	T3	M0	N2
TCGA-D7-5578	80	MALE	WHITE	NO	NO	G3	Stage III	T3	M0	N2
TCGA-D7-6526	67	FEMALE	WHITE	NO	YES	G2	Stage III	T3	M0	N2
TCGA-D7-8575	75	MALE	WHITE	NO	NO	G3	Stage III	T3	M0	N2
TCGA-D7-A6EX	72	FEMALE	WHITE	NO	NO	G3	Stage III	T3	M0	N2
TCGA-D7-A6EZ	66	MALE	WHITE	NO	NO	G3	Stage III	T3	M0	N2
TCGA-D7-A74A	61	FEMALE	WHITE	NO	NO	G2	Stage III	T3	M0	N2
TCGA-FP-8631	68	MALE	WHITE	YES	YES	G2	Stage III	T3	MX	N2
TCGA-FP-A4BF	68	MALE	WHITE	NO	NO	G3	Stage III	T3	M0	N2
TCGA-HU-8249	76	MALE	ASIAN	NO	YES	G2	Stage III	T3	M0	N2
TCGA-HU-A4H6	72	FEMALE	ASIAN	NO	YES	G2	Stage III	T3	M0	N2
TCGA-HU-A4HD	73	MALE	ASIAN	NO	NO	G2	Stage III	T3	M0	N2
TCGA-MX-A5UJ	86	FEMALE	WHITE	NO	NO	G3	Stage III	T3	M0	N2
TCGA-R5-A7ZE	66	FEMALE	WHITE	NO	NO	G2	Stage III	T3	M0	N2
TCGA-SW-A7EB	45	MALE	WHITE	NO	YES	G2	Stage III	T3	M0	N2
TCGA-VQ-A8DU	63	MALE	WHITE	NO	YES	G2	Stage III	T3	M0	N2
TCGA-VQ-A8E0	68	MALE	BLACK	YES	YES	G3	Stage III	T3	M0	N2
TCGA-VQ-A91V	58	MALE	ASIAN	YES	YES	G2	Stage III	T3	M0	N2
TCGA-VQ-A925	66	MALE	WHITE	NO	NO	G2	Stage III	T3	M0	N2
TCGA-VQ-AA69	35	MALE	WHITE	YES	YES	G2	Stage III	T3	M0	N2
TCGA-IP-7968	74	MALE	WHITE	NO	YES	G2	Stage III	T3	MX	N2
TCGA-R5-A805	71	MALE	WHITE	NO	NO	G3	Stage III	T3	M0	N2
TCGA-RD-A8MV	56	MALE	WHITE	YES	YES	G3	Stage III	T3	M0	N2
TCGA-RD-A8MW	72	MALE	WHITE	YES	YES	G3	Stage III	T3	M0	N2
TCGA-RD-A8N0	53	FEMALE	WHITE	YES	YES	G3	Stage III	T3	M0	N2
TCGA-RD-A8N1	70	MALE	WHITE	YES	YES	G3	Stage III	T3	M0	N2
TCGA-VQ-A8E2	57	MALE	ASIAN	YES	YES	G2	Stage III	T3	M0	N2
TCGA-VQ-A91X	74	MALE	WHITE	NO	NO	G3	Stage III	T3	M0	N2
TCGA-VQ-A94T	73	MALE	WHITE	NO	NO	G3	Stage III	T3	M0	N2
TCGA-VQ-AA64	68	MALE	WHITE	YES	YES	G2	Stage III	T3	M0	N2
TCGA-CG-4306	90	MALE	ASIAN	NO	YES	G3	Stage IV	T3	M1	N2
TCGA-CG-5722	67	FEMALE	ASIAN	NO	NO	G3	Stage IV	T3	M1	N2
TCGA-BR-4368	78	FEMALE	WHITE	NO	NO	G3	Stage IV	T4	M0	N2
TCGA-CG-4438	56	MALE	ASIAN	NO	NO	G3	Stage IV	T4	M0	N2
TCGA-VQ-A8PJ	53	MALE	WHITE	NO	NO	GX	Stage IV	T4	M1	N2
TCGA-BR-8058	53	FEMALE	WHITE	NO	NO	G3	Stage III	T4	M0	N2
TCGA-BR-8683	75	MALE	ASIAN	NO	YES	G3	Stage III	T4	M0	N2
TCGA-BR-A4IV	47	MALE	ASIAN	NO	YES	G3	Stage III	T4	M0	N2
TCGA-BR-A4J4	39	MALE	ASIAN	NO	YES	G3	Stage III	T4	M0	N2
TCGA-BR-A4PF	72	MALE	WHITE	NO	NO	G3	Stage III	T4	M0	N2
TCGA-HU-8608	70	MALE	ASIAN	YES	YES	G3	Stage III	T4	M0	N2
TCGA-HU-A4GC	74	MALE	ASIAN	NO	NO	G3	Stage III	T4	M0	N2
TCGA-VQ-AA6J	75	MALE	BLACK	NO	NO	G3	Stage III	T4	M0	N2
TCGA-VQ-A94R	63	MALE	WHITE	YES	YES	G2	Stage III	T4	M0	N2
TCGA-CG-5716	86	MALE	ASIAN	YES	YES	G2	Stage IV	T4	M1	N2
TCGA-BR-8296	58	FEMALE	WHITE	NO	YES	G3	Stage III	T4	M0	N2
TCGA-BR-8361	71	FEMALE	WHITE	NO	NO	G3	Stage III	T4	M0	N2
TCGA-BR-8364	42	FEMALE	WHITE	NO	NO	G3	Stage III	T4	M0	N2
TCGA-BR-8384	69	MALE	WHITE	NO	NO	G3	Stage III	T4	M0	N2
TCGA-BR-8590	62	MALE	WHITE	NO	YES	G3	Stage III	T4	M0	N2
TCGA-BR-8687	67	FEMALE	WHITE	NO	NO	G3	Stage III	T4	M0	N2
TCGA-HU-A4GQ	71	MALE	ASIAN	NO	NO	G2	Stage III	T4	M0	N2
TCGA-HU-A4GX	70	FEMALE	ASIAN	NO	YES	G3	Stage III	T4	M0	N2
TCGA-VQ-A91D	70	MALE	WHITE	NO	YES	G2	Stage III	T4	M0	N2
TCGA-BR-8680	45	MALE	ASIAN	NO	YES	G2	Stage IV	T4	M1	N2
TCGA-D7-5577	53	FEMALE	WHITE	NO	YES	G2	Stage III	T2	M0	N3
TCGA-D7-6818	53	MALE	WHITE	YES	YES	G3	Stage III	T2	M0	N3
TCGA-CG-5732	66	MALE	ASIAN	NO	YES	G2	Stage IV	T2	M0	N3
TCGA-HF-7133	77	FEMALE	WHITE	YES	YES	G2	Stage IV	T2	M0	N3
TCGA-IN-7808	59	MALE	WHITE	NO	NO	G3	Stage II	T3	M1	N3
TCGA-IN-A7NU	69	MALE	WHITE	NO	YES	G3	Stage III	T3	M0	N3
TCGA-VQ-A8PH	62	MALE	WHITE	YES	YES	G2	Stage III	T3	M0	N3
TCGA-VQ-A927	81	MALE	WHITE	NO	NO	G1	Stage III	T3	M0	N3
TCGA-CG-4440	68	FEMALE	ASIAN	NO	NO	G3	Stage IV	T3	M1	N3
TCGA-CG-4462	72	FEMALE	ASIAN	NO	YES	G3	Stage IV	T3	M1	N3
TCGA-CG-4469	70	MALE	ASIAN	NO	NO	G3	Stage IV	T3	M0	N3
TCGA-CG-5724	59	MALE	ASIAN	NO	YES	G3	Stage IV	T3	M1	N3
TCGA-IN-A7NR	64	FEMALE	WHITE	NO	YES	G3	Stage IV	T3	M1	N3
TCGA-RD-A7BT	66	MALE	BLACK	NO	NO	G3	Stage IV	T3	M0	N3
TCGA-VQ-A91Q	61	MALE	WHITE	YES	YES	G3	Stage IV	T3	M0	N3
TCGA-VQ-A928	49	MALE	WHITE	NO	YES	G2	Stage IV	T3	M0	N3
TCGA-B7-A5TI	52	MALE	WHITE	NO	YES	G3	Stage III	T4	M0	N3
TCGA-CG-4465	69	FEMALE	ASIAN	NO	YES	G3	Stage IV	T4	M1	N3
TCGA-VQ-A8DZ	70	MALE	BLACK	NO	YES	G3	Stage IV	T4	M1	N3
TCGA-VQ-A8PM	56	MALE	WHITE	NO	NO	G3	Stage IV	T4	M0	N3
TCGA-VQ-A91N	59	FEMALE	WHITE	NO	YES	G2	Stage IV	T4	M0	N3
TCGA-VQ-A8PD	69	MALE	WHITE	NO	YES	G2	Stage III	T4	M0	N3
TCGA-VQ-A94O	74	MALE	BLACK	NO	YES	G2	Stage III	T4	M0	N3
TCGA-VQ-AA68	52	FEMALE	WHITE	YES	YES	G2	Stage III	T4	M0	N3
TCGA-ZQ-A9CR	79	FEMALE	WHITE	NO	NO	G3	Stage III	T4	MX	N3
TCGA-D7-A748	41	FEMALE	WHITE	YES	YES	G3	Stage IV	T4	M1	N3
TCGA-D7-8574	72	MALE	WHITE	NO	NO	G3	Stage III	T2	M0	N3
TCGA-BR-6705	68	FEMALE	WHITE	NO	NO	G3	Stage III	T3	M0	N3
TCGA-BR-6709	57	FEMALE	WHITE	NO	YES	G3	Stage III	T3	M0	N3
TCGA-BR-7723	59	MALE	WHITE	NO	NO	G3	Stage III	T3	M0	N3
TCGA-BR-8367	55	MALE	WHITE	NO	YES	G3	Stage III	T3	M0	N3
TCGA-BR-8369	76	FEMALE	WHITE	NO	NO	G3	Stage III	T3	M0	N3
TCGA-BR-8371	62	MALE	WHITE	NO	YES	G3	Stage III	T3	M0	N3
TCGA-BR-8676	59	MALE	WHITE	NO	NO	G3	Stage III	T3	M0	N3
TCGA-BR-8677	74	FEMALE	WHITE	NO	NO	G3	Stage III	T3	M0	N3
TCGA-BR-8690	54	FEMALE	WHITE	NO	YES	G2	Stage III	T3	M0	N3
TCGA-BR-A44U	70	MALE	WHITE	NO	NO	G3	Stage III	T3	M0	N3
TCGA-BR-A4J8	71	FEMALE	WHITE	NO	YES	G3	Stage III	T3	M0	N3
TCGA-BR-A4QL	75	FEMALE	WHITE	NO	YES	G2	Stage III	T3	M0	N3
TCGA-D7-8570	44	MALE	WHITE	NO	YES	G3	Stage III	T3	M0	N3
TCGA-D7-8576	54	FEMALE	WHITE	NO	NO	G3	Stage III	T3	M0	N3
TCGA-D7-A4YU	73	MALE	WHITE	NO	NO	G3	Stage III	T3	M0	N3
TCGA-D7-A6EY	72	FEMALE	WHITE	NO	NO	G3	Stage III	T3	M0	N3
TCGA-VQ-A8DT	43	MALE	WHITE	YES	YES	G3	Stage III	T3	M0	N3
TCGA-VQ-A8PE	78	MALE	WHITE	NO	NO	G3	Stage III	T3	M0	N3
TCGA-VQ-A8PK	58	MALE	WHITE	NO	NO	G2	Stage III	T3	M0	N3
TCGA-VQ-A91A	67	MALE	WHITE	YES	YES	G1	Stage III	T3	M0	N3
TCGA-BR-7196	64	MALE	WHITE	NO	YES	G3	Stage IV	T3	M1	N3
TCGA-BR-7957	50	FEMALE	WHITE	NO	NO	GX	Stage IV	T3	M1	N3
TCGA-BR-8080	72	FEMALE	WHITE	NO	NO	G3	Stage III	T4	M0	N3
TCGA-BR-8485	68	FEMALE	WHITE	NO	NO	G3	Stage III	T4	M0	N3
TCGA-HU-A4GJ	60	FEMALE	ASIAN	NO	YES	G3	Stage III	T4	M0	N3
TCGA-VQ-AA6A	56	MALE	WHITE	YES	YES	G2	Stage III	T4	M0	N3
TCGA-BR-8289	57	MALE	WHITE	NO	NO	G3	Stage IV	T4	M1	N3
TCGA-BR-8284	72	FEMALE	WHITE	NO	NO	G3	Stage III	T4	M0	N3
TCGA-BR-8380	55	MALE	WHITE	NO	YES	G3	Stage III	T4	M0	N3
TCGA-BR-8591	79	MALE	WHITE	NO	NO	G3	Stage III	T4	M0	N3
TCGA-FP-7916	77	MALE	ASIAN	NO	NO	G3	Stage III	T4	MX	N3
TCGA-FP-7998	77	MALE	WHITE	NO	YES	G3	Stage III	T4	MX	N3
TCGA-HF-A5NB	75	FEMALE	WHITE	YES	YES	G3	Stage III	T4	M0	N3
TCGA-VQ-AA6K	59	MALE	WHITE	YES	YES	G3	Stage III	T4	M0	N3
TCGA-BR-8297	58	MALE	WHITE	NO	YES	GX	Stage III	T4	M0	N3
TCGA-BR-8372	63	MALE	WHITE	NO	YES	G3	Stage III	T4	M0	N3
TCGA-BR-8382	67	FEMALE	WHITE	NO	NO	G3	Stage III	T4	M0	N3
TCGA-BR-A4CR	70	FEMALE	WHITE	NO	NO	G3	Stage III	T4	M0	N3
TCGA-BR-A4CS	77	MALE	WHITE	NO	NO	G3	Stage III	T4	M0	N3
TCGA-CG-4476	69	MALE	ASIAN	NO	NO	G3	Stage III	T4	M0	N3
TCGA-FP-A8CX	60	MALE	WHITE	NO	NO	G3	Stage III	T4	MX	N3
TCGA-F1-A448	70	MALE	WHITE	YES	YES	G3	Stage III	T3	M0	N3
TCGA-HU-A4H2	58	FEMALE	ASIAN	NO	NO	G2	Stage III	T3	M0	N3
TCGA-VQ-A8PF	76	MALE	WHITE	NO	NO	G3	Stage III	T3	M0	N3
TCGA-HU-A4H0	72	MALE	ASIAN	NO	NO	G3	Stage III	T4	M0	N3
TCGA-HU-A4H3	56	FEMALE	ASIAN	NO	YES	G3	Stage III	T4	M0	N3
TCGA-VQ-A91Y	67	MALE	WHITE	NO	YES	G3	Stage III	T4	M0	N3
TCGA-MX-A666	61	MALE	WHITE	NO	YES	G2	Stage II	T2	MX	NX
TCGA-BR-4371	71	FEMALE	WHITE	NO	NO	G1	Stage IV	T2	M0	NX
TCGA-BR-4294	65	MALE	WHITE	NO	NO	G2	Stage III	T2	M0	NX
TCGA-BR-4201	66	FEMALE	WHITE	NO	YES	G1	Stage III	T2	M0	NX
TCGA-BR-4357	58	MALE	WHITE	NO	NO	G2	Stage III	T3	MX	NX
TCGA-R5-A7ZR	70	FEMALE	BLACK	NO	NO	G2	Stage III	T3	M0	NX
TCGA-BR-4363	60	FEMALE	WHITE	NO	NO	G3	Stage III	T3	MX	NX
TCGA-B7-A5TK	51	MALE	WHITE	NO	YES	G3	Stage III	T4	M0	NX
TCGA-VQ-A94P	57	MALE	WHITE	NO	NO	GX	Stage III	T4	MX	NX
TCGA-B7-A5TJ	74	MALE	WHITE	NO	NO	G1	Stage II	T4	M0	NX
TCGA-B7-A5TN	60	MALE	WHITE	NO	YES	G2	Stage II	T4	M0	NX
TCGA-BR-A4J7	49	MALE	ASIAN	NO	NO	G3	Stage II	T4	M0	NX
TCGA-BR-4187	56	MALE	WHITE	NO	NO	G3	Stage III	TX	M0	NX
TCGA-BR-4257	79	FEMALE	WHITE	NO	NO	G2	Stage III	TX	M0	NX
TCGA-BR-4366	87	MALE	WHITE	NO	NO	G2	Stage III	TX	M0	NX
TCGA-BR-4369	75	MALE	WHITE	NO	NO	G3	Stage IV	TX	M0	NX
TCGA-BR-4370	74	FEMALE	WHITE	NO	NO	G2	Stage IV	TX	M0	NX

## Sheet: Table S2
Table S2. Differentially expressed transcription factors in the TCGA-STAD cohort
Ensembl ID	logFC	Pvalue	FDR
ENSG00000188290	1.38874	8.94129e-48	2.36681e-47
ENSG00000197921	1.16864	6.57787e-06	7.87376e-06
ENSG00000142611	-1.80181	1.2018e-46	3.10143e-46
ENSG00000078900	2.42244	1.96676e-80	1.02243e-79
ENSG00000069812	2.66486	1.8955e-98	2.18361e-97
ENSG00000204859	-1.62564	3.50576e-114	5.04829e-112
ENSG00000041988	-1.34526	9.07616e-112	5.02679e-110
ENSG00000175279	-1.33331	2.34786e-81	1.29043e-80
ENSG00000130940	-1.20167	2.88621e-87	1.81491e-86
ENSG00000007968	2.01921	3.7355e-77	1.81727e-76
ENSG00000117318	-1.21405	1.2481e-77	6.13399e-77
ENSG00000020633	1.70896	5.73704e-67	2.22079e-66
ENSG00000176083	1.77871	1.08857e-28	2.04374e-28
ENSG00000131914	1.90096	1.33897e-19	2.12348e-19
ENSG00000176256	-2.8494	4.0059e-67	1.56753e-66
ENSG00000185668	1.23795	6.20683e-33	1.25885e-32
ENSG00000163909	1.14155	6.18943e-27	1.13539e-26
ENSG00000187801	1.62292	1.69565e-98	1.96914e-97
ENSG00000127124	1.18366	4.29341e-72	1.86783e-71
ENSG00000197587	5.18157	2.94902e-90	2.09191e-89
ENSG00000162367	-1.66345	2.06733e-105	4.51054e-104
ENSG00000186790	2.81925	1.5157e-55	4.64385e-55
ENSG00000186564	3.35134	1.16352e-112	9.30812e-111
ENSG00000142700	2.97474	1.33297e-14	1.92526e-14
ENSG00000177606	-1.06576	1.54755e-63	5.58514e-63
ENSG00000187140	-1.57248	1.04317e-35	2.25212e-35
ENSG00000092607	1.25673	1.52125e-16	2.29143e-16
ENSG00000131788	-1.13932	1.14496e-95	1.07752e-94
ENSG00000143365	-1.3093	4.18285e-21	6.86025e-21
ENSG00000143578	-1.18855	6.93756e-33	1.40507e-32
ENSG00000253831	1.24144	7.55306e-09	9.65933e-09
ENSG00000185630	-1.37372	2.26763e-67	8.97086e-67
ENSG00000143171	-2.88275	7.30221e-94	6.04321e-93
ENSG00000143190	1.20461	8.06181e-113	7.25563e-111
ENSG00000116132	1.77681	2.30807e-51	6.47879e-51
ENSG00000143355	1.98662	2.79224e-07	3.43367e-07
ENSG00000116833	2.52863	1.52531e-80	8.01623e-80
ENSG00000257315	1.63323	9.80048e-96	9.28466e-95
ENSG00000162772	-1.20841	2.25078e-10	2.98171e-10
ENSG00000117707	2.37108	3.85999e-08	4.85449e-08
ENSG00000196482	-4.16952	7.07104e-75	3.28461e-74
ENSG00000136630	-1.33771	1.35591e-64	5.04523e-64
ENSG00000185155	1.33336	4.28309e-52	1.22861e-51
ENSG00000197472	3.30862	2.66451e-95	2.36846e-94
ENSG00000188295	1.04707	9.93127e-85	5.86108e-84
ENSG00000196418	1.13948	3.21334e-88	2.09376e-87
ENSG00000171163	-1.77903	1.77287e-94	1.5196e-93
ENSG00000176887	1.38244	7.93556e-27	1.44648e-26
ENSG00000143867	-2.89529	3.3893e-102	5.60988e-101
ENSG00000115163	2.92105	1.7998e-102	3.08537e-101
ENSG00000163795	-1.16658	1.65106e-95	1.50476e-94
ENSG00000243943	-1.12818	1.87134e-94	1.59452e-93
ENSG00000152518	1.18334	5.36201e-81	2.87037e-80
ENSG00000138083	4.07902	4.16396e-39	9.47251e-39
ENSG00000170802	1.37249	2.97546e-112	1.86954e-110
ENSG00000119866	1.25838	5.37966e-23	9.11377e-23
ENSG00000115507	2.99203	3.76127e-101	5.70129e-100
ENSG00000143995	-2.21186	3.1769e-53	9.35528e-53
ENSG00000115956	1.42984	7.23954e-31	1.41451e-30
ENSG00000183733	-1.77092	1.54399e-35	3.31348e-35
ENSG00000116035	1.67853	3.74746e-13	5.22395e-13
ENSG00000135638	2.46051	5.0358e-11	6.77715e-11
ENSG00000135625	2.34822	5.28083e-29	9.97952e-29
ENSG00000168874	-2.32393	5.81849e-106	1.35139e-104
ENSG00000144026	-1.86968	6.8356e-96	6.56217e-95
ENSG00000144218	-2.28176	8.80373e-103	1.54602e-101
ENSG00000198914	-1.97603	1.0014e-29	1.91758e-29
ENSG00000125618	1.2419	2.21912e-33	4.54557e-33
ENSG00000163064	2.21557	5.63609e-05	6.52935e-05
ENSG00000115112	-1.77475	1.85194e-21	3.05825e-21
ENSG00000170178	3.60202	3.79845e-05	4.45059e-05
ENSG00000128713	4.99502	0.0257496	0.0274662
ENSG00000128710	3.75197	3.48365e-14	4.97171e-14
ENSG00000128709	1.39091	2.71193e-48	7.21844e-48
ENSG00000128652	-1.95786	7.55768e-91	5.41446e-90
ENSG00000170166	-2.34213	1.60525e-96	1.6394e-95
ENSG00000144331	-3.24046	2.0429e-100	2.74933e-99
ENSG00000115415	2.1772	6.19063e-108	1.93794e-106
ENSG00000119042	1.25668	3.38392e-28	6.31197e-28
ENSG00000135899	-1.07071	9.10181e-80	4.68093e-79
ENSG00000079263	1.1939	1.37321e-37	3.04218e-37
ENSG00000168505	3.63052	3.43618e-35	7.33052e-35
ENSG00000233608	-1.05492	1.62951e-23	2.79012e-23
ENSG00000182568	-1.33557	9.31013e-92	6.98259e-91
ENSG00000163508	2.25755	1.17536e-66	4.52546e-66
ENSG00000197385	2.13689	1.20768e-96	1.24219e-95
ENSG00000093167	-1.06328	1.45916e-109	5.83665e-108
ENSG00000144655	-1.04707	9.96421e-35	2.10388e-34
ENSG00000114853	-1.12014	3.01291e-51	8.40812e-51
ENSG00000182983	-2.73904	8.21774e-119	1.18335e-115
ENSG00000196345	-1.09537	5.53182e-78	2.72802e-77
ENSG00000012223	-1.49427	5.66675e-13	7.87656e-13
ENSG00000164048	-1.25348	2.76022e-97	2.92259e-96
ENSG00000177494	1.41497	3.57399e-61	1.21956e-60
ENSG00000181722	2.25372	5.72418e-99	6.81225e-98
ENSG00000144852	2.67842	8.3144e-50	2.26328e-49
ENSG00000163884	-3.60295	7.04692e-118	2.53689e-115
ENSG00000179348	-1.12296	4.00593e-69	1.63879e-68
ENSG00000168875	5.24479	3.46363e-39	7.90432e-39
ENSG00000183770	2.67223	3.54918e-14	5.06022e-14
ENSG00000188313	1.18489	1.24508e-73	5.70993e-73
ENSG00000113916	-1.84688	1.78417e-71	7.66926e-71
ENSG00000114315	1.28175	8.50451e-71	3.59135e-70
ENSG00000123933	-1.12079	5.27103e-100	6.8381e-99
ENSG00000145220	1.46567	2.98681e-91	2.19439e-90
ENSG00000163132	1.41357	4.1949e-47	1.08841e-46
ENSG00000178177	1.33395	3.65249e-95	3.20706e-94
ENSG00000109132	-2.76182	6.45398e-34	1.33915e-33
ENSG00000171476	-1.08516	6.27832e-27	1.15007e-26
ENSG00000084093	1.05784	3.76701e-106	9.35258e-105
ENSG00000152784	-1.19504	1.13506e-22	1.91392e-22
ENSG00000172238	4.10476	2.93109e-59	9.5277e-59
ENSG00000138795	2.79574	3.10357e-114	5.04829e-112
ENSG00000138738	-1.27854	4.24014e-61	1.44345e-60
ENSG00000164107	-2.07397	2.94018e-35	6.28169e-35
ENSG00000187821	-2.56865	7.22749e-57	2.26745e-56
ENSG00000016082	-1.79227	4.2594e-92	3.22818e-91
ENSG00000251493	3.68789	3.87459e-73	1.75453e-72
ENSG00000171540	1.40305	6.23797e-15	9.09178e-15
ENSG00000248483	1.02605	1.47882e-43	3.60323e-43
ENSG00000181965	-1.52885	1.6042e-47	4.20773e-47
ENSG00000113722	4.00632	7.82887e-94	6.40544e-93
ENSG00000145908	-1.42921	3.94185e-78	1.95733e-77
ENSG00000039600	2.24565	1.42755e-47	3.75123e-47
ENSG00000183072	3.4937	6.40572e-26	1.15015e-25
ENSG00000120149	3.47663	5.75708e-105	1.21915e-103
ENSG00000213347	-1.28488	6.14251e-79	3.11451e-78
ENSG00000178338	-1.14947	1.29858e-95	1.20642e-94
ENSG00000198939	-1.3754	1.75769e-78	8.81905e-78
ENSG00000177932	-1.18166	1.0421e-78	5.26537e-78
ENSG00000054598	2.57011	9.23307e-87	5.75568e-86
ENSG00000137203	3.05136	2.78297e-87	1.75767e-86
ENSG00000095951	1.01308	3.74189e-95	3.26565e-94
ENSG00000172201	-1.32604	3.74937e-81	2.02973e-80
ENSG00000112242	1.41965	6.00738e-107	1.73013e-105
ENSG00000124766	2.17086	6.62929e-101	9.58685e-100
ENSG00000187987	-1.06389	2.13132e-54	6.38067e-54
ENSG00000197935	-1.1797	4.94383e-67	1.92409e-66
ENSG00000204644	2.72435	0.00148274	0.00164369
ENSG00000137310	1.02521	1.49952e-55	4.60408e-55
ENSG00000204531	-1.3915	5.11181e-21	8.34581e-21
ENSG00000204366	1.18372	8.8629e-56	2.73289e-55
ENSG00000204231	-1.35664	2.45549e-113	2.62487e-111
ENSG00000137309	2.37676	4.58066e-106	1.09936e-104
ENSG00000065029	-1.38157	1.38797e-110	6.05661e-109
ENSG00000010030	2.30591	1.67895e-86	1.03764e-85
ENSG00000137270	1.78465	2.22647e-21	3.66413e-21
ENSG00000112246	-1.17742	4.06828e-15	5.9657e-15
ENSG00000057657	1.14108	6.45848e-57	2.03506e-56
ENSG00000185002	-1.03287	5.75118e-37	1.26632e-36
ENSG00000118526	-1.52722	4.72129e-91	3.43367e-90
ENSG00000118513	3.71091	7.16367e-107	2.02268e-105
ENSG00000118495	-1.31406	1.38755e-81	7.74447e-81
ENSG00000049618	1.23138	2.45987e-101	3.80883e-100
ENSG00000130338	1.09572	3.28728e-91	2.40288e-90
ENSG00000106546	1.87174	1.61306e-106	4.30151e-105
ENSG00000164651	5.7594	7.14955e-61	2.41675e-60
ENSG00000050344	2.0302	2.79808e-99	3.4146e-98
ENSG00000105991	2.27856	4.04558e-89	2.72226e-88
ENSG00000197576	-1.50164	2.69993e-29	5.13594e-29
ENSG00000078399	3.34377	1.74809e-42	4.18844e-42
ENSG00000253293	5.44945	7.34759e-101	1.04758e-99
ENSG00000005073	5.14518	4.18104e-90	2.93693e-89
ENSG00000106031	6.01417	5.24877e-106	1.23905e-104
ENSG00000106038	5.87236	7.05204e-64	2.57087e-63
ENSG00000164600	-1.87902	1.73457e-50	4.77587e-50
ENSG00000164532	1.40365	0.0399081	0.0423178
ENSG00000106536	2.99499	0.00225982	0.00248408
ENSG00000185811	1.08967	1.9565e-21	3.22722e-21
ENSG00000182111	3.40807	4.69225e-16	7.0019e-16
ENSG00000196247	1.12005	7.15772e-84	4.17292e-83
ENSG00000146757	1.17852	2.75816e-90	1.96621e-89
ENSG00000196275	-2.00563	5.56474e-108	1.78072e-106
ENSG00000174428	-1.55314	1.79037e-111	9.20762e-110
ENSG00000135164	-1.50398	8.73653e-97	9.11638e-96
ENSG00000006377	3.10939	2.54457e-14	3.64233e-14
ENSG00000105880	1.85738	2.17708e-17	3.33156e-17
ENSG00000180535	-2.56912	1.34328e-23	2.30827e-23
ENSG00000197343	-1.51081	5.68795e-109	2.04766e-107
ENSG00000105967	1.51274	8.51001e-47	2.20007e-46
ENSG00000128610	6.06755	2.7059e-86	1.65808e-85
ENSG00000106331	3.72002	0.000646118	0.000725183
ENSG00000122778	1.16269	1.32329e-41	3.13411e-41
ENSG00000204946	-1.28322	8.64082e-94	7.02982e-93
ENSG00000181444	-1.10816	1.26567e-73	5.78591e-73
ENSG00000164778	3.33479	2.09627e-05	2.47226e-05
ENSG00000130675	1.20788	6.7343e-40	1.55907e-39
ENSG00000172748	-1.08664	5.43482e-81	2.89857e-80
ENSG00000186918	-1.36548	3.89317e-112	2.24246e-110
ENSG00000172733	-1.37616	9.96695e-59	3.20366e-58
ENSG00000165066	1.92411	8.48348e-13	1.17577e-12
ENSG00000164736	-1.11071	1.05358e-23	1.81477e-23
ENSG00000147596	2.56437	3.56504e-14	5.0778e-14
ENSG00000164749	2.49937	6.31043e-95	5.44132e-94
ENSG00000160973	1.69965	3.08416e-05	3.6225e-05
ENSG00000198169	-1.22981	1.47924e-87	9.38373e-87
ENSG00000137090	1.74021	1.62898e-10	2.15997e-10
ENSG00000064218	1.61211	1.15205e-13	1.62962e-13
ENSG00000107249	1.14379	2.95633e-27	5.45085e-27
ENSG00000176399	-1.92369	5.48038e-77	2.65716e-76
ENSG00000205143	1.63435	1.9353e-24	3.39031e-24
ENSG00000196092	3.06426	1.46314e-61	5.02844e-61
ENSG00000119138	-1.35986	3.03785e-77	1.48288e-76
ENSG00000127081	1.08459	2.04616e-97	2.21539e-96
ENSG00000131668	-1.73872	2.97646e-55	9.06151e-55
ENSG00000165244	2.44338	3.76641e-113	3.61575e-111
ENSG00000148143	1.23794	1.34163e-56	4.19988e-56
ENSG00000106689	3.02841	5.0134e-88	3.23735e-87
ENSG00000148200	1.49154	5.49265e-66	2.08692e-65
ENSG00000136944	2.36633	0.00181307	0.0019991
ENSG00000167157	1.85833	5.20062e-36	1.12955e-35
ENSG00000130711	1.37138	3.02929e-25	5.37214e-25
ENSG00000165702	2.542	5.90529e-19	9.25312e-19
ENSG00000107485	2.17917	4.08645e-89	2.7243e-88
ENSG00000168267	-1.68866	2.50245e-79	1.27785e-78
ENSG00000148513	1.57442	1.16973e-07	1.45333e-07
ENSG00000198105	-1.07735	3.20071e-85	1.90455e-84
ENSG00000265763	2.11015	4.43977e-81	2.38555e-80
ENSG00000165606	4.62209	7.10859e-40	1.64308e-39
ENSG00000122877	1.37783	1.01907e-39	2.34418e-39
ENSG00000179774	-1.04525	1.36619e-35	2.93628e-35
ENSG00000122859	3.19374	3.85571e-15	5.65975e-15
ENSG00000152804	1.11905	6.60217e-21	1.07425e-20
ENSG00000196233	1.78051	8.28997e-111	3.73049e-109
ENSG00000119919	-1.23356	8.60292e-38	1.91471e-37
ENSG00000075891	2.4606	4.42227e-05	5.15633e-05
ENSG00000107807	4.14048	3.99222e-69	1.63783e-68
ENSG00000188816	1.5031	0.0154908	0.0166717
ENSG00000229544	2.38919	0.00386037	0.00421451
ENSG00000186766	-1.74439	1.34751e-82	7.66962e-82
ENSG00000148826	-1.91551	1.04151e-47	2.74683e-47
ENSG00000151650	-1.55109	2.14238e-55	6.53606e-55
ENSG00000183734	4.94581	2.10546e-97	2.26259e-96
ENSG00000149054	1.04109	2.02081e-15	2.98458e-15
ENSG00000166402	-2.16412	1.71616e-91	1.27385e-90
ENSG00000133794	-1.74416	5.39054e-101	8.00245e-100
ENSG00000129173	1.46229	4.30972e-58	1.37301e-57
ENSG00000007372	1.51299	2.97807e-51	8.32703e-51
ENSG00000135373	1.35199	2.49395e-48	6.65053e-48
ENSG00000157613	1.19448	1.4458e-21	2.3903e-21
ENSG00000066336	1.64067	7.20719e-65	2.69567e-64
ENSG00000124920	-2.08006	1.64851e-23	2.8193e-23
ENSG00000167771	2.33116	1.896e-66	7.26126e-66
ENSG00000168062	1.60605	2.45954e-34	5.14788e-34
ENSG00000172818	2.01091	1.66878e-67	6.61997e-67
ENSG00000174576	-3.80328	7.47583e-94	6.15154e-93
ENSG00000214534	-1.06632	1.54593e-62	5.4296e-62
ENSG00000165462	-2.39879	2.0363e-27	3.76414e-27
ENSG00000137504	-1.28013	1.5029e-85	9.05515e-85
ENSG00000082175	-1.35597	1.56153e-51	4.40903e-51
ENSG00000109906	-3.52949	1.54439e-105	3.42141e-104
ENSG00000172273	-1.02859	9.23607e-102	1.46153e-100
ENSG00000137709	1.24101	3.86227e-11	5.22222e-11
ENSG00000165495	-2.02469	2.32974e-99	2.89209e-98
ENSG00000111206	2.76567	1.36456e-103	2.65535e-102
ENSG00000197905	1.69599	1.3968e-91	1.04217e-90
ENSG00000060138	-1.19272	2.46374e-70	1.03133e-69
ENSG00000139083	1.16347	3.95e-100	5.17091e-99
ENSG00000134532	-1.23737	3.93849e-33	8.01049e-33
ENSG00000123095	1.81763	6.86863e-51	1.90575e-50
ENSG00000029153	1.4334	9.07742e-62	3.13465e-61
ENSG00000111424	2.31372	3.49661e-96	3.44871e-95
ENSG00000184271	-1.67764	1.8756e-101	2.93572e-100
ENSG00000123358	-1.88321	3.88276e-35	8.27098e-35
ENSG00000123364	6.22772	4.60779e-51	1.28093e-50
ENSG00000123407	7.22867	2.3564e-22	3.95019e-22
ENSG00000123388	6.37884	2.25291e-111	1.11869e-109
ENSG00000180818	7.36878	1.15234e-95	1.07752e-94
ENSG00000197757	2.65929	1.24658e-78	6.27647e-78
ENSG00000180806	5.30238	3.43067e-109	1.26671e-107
ENSG00000037965	4.57931	4.9858e-103	9.08804e-102
ENSG00000172789	-2.7355	8.20636e-103	1.45891e-101
ENSG00000139613	-1.08942	3.48092e-99	4.2122e-98
ENSG00000149948	3.62724	1.2093e-57	3.84414e-57
ENSG00000127337	1.15206	4.56844e-67	1.7828e-66
ENSG00000166268	1.43495	4.06992e-51	1.1336e-50
ENSG00000165891	2.92814	9.00383e-101	1.25879e-99
ENSG00000111046	-1.43542	1.34877e-30	2.62819e-30
ENSG00000111145	1.2101	1.97334e-74	9.10773e-74
ENSG00000012504	1.23822	0.0282123	0.0300486
ENSG00000166211	3.26548	1.31643e-38	2.97592e-38
ENSG00000111783	1.14495	2.88433e-08	3.6338e-08
ENSG00000187855	-2.21376	7.36919e-49	1.97242e-48
ENSG00000111249	-3.48996	4.29067e-76	2.05268e-75
ENSG00000089116	-3.49936	2.84243e-53	8.40473e-53
ENSG00000135100	1.01993	5.39503e-40	1.25102e-39
ENSG00000256223	-1.9522	2.90436e-106	7.46835e-105
ENSG00000139515	3.05695	2.15128e-94	1.82226e-93
ENSG00000165556	4.15965	1.52455e-108	5.22701e-107
ENSG00000276644	1.89393	6.80677e-17	1.03285e-16
ENSG00000102554	2.36434	2.68106e-96	2.6998e-95
ENSG00000125285	-1.08534	4.2019e-18	6.51317e-18
ENSG00000139800	4.9626	1.78359e-42	4.2664e-42
ENSG00000043355	5.25946	2.68809e-56	8.37846e-56
ENSG00000198176	1.46524	3.38495e-114	5.04829e-112
ENSG00000165821	-1.00534	5.73327e-38	1.27801e-37
ENSG00000213928	-3.41537	9.43318e-101	1.30613e-99
ENSG00000100968	-2.54643	6.43509e-108	1.9716e-106
ENSG00000176165	-1.12034	5.34328e-60	1.76071e-59
ENSG00000198554	2.14963	3.37943e-108	1.13172e-106
ENSG00000184302	-1.80325	4.0635e-47	1.05813e-46
ENSG00000126778	1.61498	1.03617e-17	1.59581e-17
ENSG00000100644	1.33614	1.10836e-80	5.86777e-80
ENSG00000119725	-3.28621	1.54572e-113	1.85487e-111
ENSG00000156127	1.63459	1.84243e-58	5.89579e-58
ENSG00000119715	-4.22223	2.65653e-94	2.23708e-93
ENSG00000133937	2.02161	7.66101e-24	1.32276e-23
ENSG00000127152	2.3166	2.38682e-99	2.93762e-98
ENSG00000134138	-1.18041	4.76904e-32	9.48538e-32
ENSG00000104177	-2.26634	9.54818e-89	6.27825e-88
ENSG00000169856	3.46902	2.60135e-10	3.4398e-10
ENSG00000171956	2.23244	2.99256e-59	9.70561e-59
ENSG00000069667	-1.24193	4.72367e-88	3.064e-87
ENSG00000278570	-1.9714	2.10647e-95	1.90775e-94
ENSG00000214575	-2.51502	4.74029e-102	7.66969e-101
ENSG00000166823	1.10129	0.00499854	0.00543648
ENSG00000188095	2.98791	2.23875e-65	8.39532e-65
ENSG00000185551	-1.00602	3.26995e-60	1.08998e-59
ENSG00000167967	-1.46519	1.33112e-105	2.99501e-104
ENSG00000130182	1.35305	0.000231471	0.000263701
ENSG00000162086	-1.22577	6.66583e-99	7.86786e-98
ENSG00000103495	1.2977	4.31947e-97	4.54018e-96
ENSG00000177508	-2.4493	6.06178e-52	1.73194e-51
ENSG00000249961	1.14188	3.72319e-09	4.77842e-09
ENSG00000067955	1.16804	4.72714e-96	4.59938e-95
ENSG00000102878	-3.3539	7.05054e-105	1.47142e-103
ENSG00000102901	-2.2375	7.48649e-111	3.47759e-109
ENSG00000167377	-4.25501	3.46827e-106	8.76194e-105
ENSG00000140836	1.03488	3.30993e-68	1.32397e-67
ENSG00000140968	1.22643	2.06241e-43	5.00822e-43
ENSG00000176692	1.6675	3.07439e-44	7.54194e-44
ENSG00000225614	2.42824	2.47114e-89	1.68647e-88
ENSG00000179588	1.11728	2.95181e-38	6.61058e-38
ENSG00000185669	-1.07061	1.56495e-22	2.63263e-22
ENSG00000158805	-1.40652	2.26621e-100	2.99389e-99
ENSG00000205899	1.00155	0.000418032	0.000472872
ENSG00000006047	1.25363	3.38194e-12	4.65137e-12
ENSG00000141510	1.66139	5.14293e-73	2.31432e-72
ENSG00000273706	3.79984	1.57662e-23	2.70278e-23
ENSG00000161405	1.95227	6.47944e-44	1.58411e-43
ENSG00000108788	-1.17927	3.96203e-64	1.45544e-63
ENSG00000175832	3.89017	1.0515e-107	3.15449e-106
ENSG00000189120	2.97065	1.38732e-93	1.11606e-92
ENSG00000167182	1.00432	1.14019e-100	1.56369e-99
ENSG00000120094	1.49137	5.70951e-13	7.92835e-13
ENSG00000260027	1.83234	7.58664e-64	2.75878e-63
ENSG00000170689	5.28109	1.84964e-103	3.41471e-102
ENSG00000159184	3.99113	1.50042e-95	1.37618e-94
ENSG00000108813	2.61803	3.74641e-39	8.53613e-39
ENSG00000243678	-2.56312	4.91296e-98	5.52708e-97
ENSG00000108924	-1.7685	1.50295e-44	3.73147e-44
ENSG00000121068	-1.68958	2.10508e-88	1.37787e-87
ENSG00000121075	3.09554	1.50625e-23	2.58522e-23
ENSG00000125398	2.54284	2.27787e-112	1.64007e-110
ENSG00000129654	4.211	3.55931e-30	6.87051e-30
ENSG00000154655	-1.16085	1.34952e-68	5.45873e-68
ENSG00000119547	4.62069	1.45763e-115	3.49832e-113
ENSG00000116017	2.06997	1.43969e-62	5.06884e-62
ENSG00000071564	1.15047	2.48753e-95	2.23877e-94
ENSG00000205922	3.30515	2.76938e-24	4.8397e-24
ENSG00000129911	1.80383	1.02356e-104	2.1056e-103
ENSG00000172006	-1.11612	1.18612e-98	1.38863e-97
ENSG00000172000	1.51314	1.12929e-05	1.34063e-05
ENSG00000064961	-1.06879	2.5195e-102	4.26834e-101
ENSG00000178951	1.33264	3.07848e-94	2.57733e-93
ENSG00000188629	-4.99475	1.34294e-109	5.52525e-108
ENSG00000270011	-1.61771	7.19166e-36	1.55964e-35
ENSG00000174652	-1.04054	8.20004e-76	3.89705e-75
ENSG00000220201	-2.10934	3.90035e-93	3.10304e-92
ENSG00000177599	-1.4927	2.11913e-100	2.8255e-99
ENSG00000171291	-1.56951	8.44625e-107	2.29483e-105
ENSG00000196757	-1.21555	3.4279e-71	1.4561e-70
ENSG00000197054	-1.63813	6.61624e-98	7.38557e-97
ENSG00000197647	-1.08498	1.57294e-89	1.07859e-88
ENSG00000132010	-2.19458	4.00166e-106	9.76677e-105
ENSG00000257591	-2.71526	1.6138e-111	8.60694e-110
ENSG00000242852	-2.30646	1.42425e-103	2.73456e-102
ENSG00000249709	-3.17655	2.19564e-105	4.71899e-104
ENSG00000160961	-1.33365	3.57913e-102	5.85675e-101
ENSG00000213999	-2.69296	2.43544e-106	6.37643e-105
ENSG00000184635	1.38967	8.08835e-51	2.23985e-50
ENSG00000197124	-1.26198	2.6725e-71	1.13858e-70
ENSG00000188171	-1.32929	1.21383e-86	7.53412e-86
ENSG00000105750	-1.03835	6.62276e-22	1.10252e-21
ENSG00000160352	1.36294	1.53135e-64	5.68336e-64
ENSG00000160321	-1.34703	1.88664e-64	6.98397e-64
ENSG00000229676	1.29346	1.34856e-09	1.74791e-09
ENSG00000183850	1.06596	4.59044e-10	6.03674e-10
ENSG00000196081	3.00045	4.1143e-101	6.17145e-100
ENSG00000198597	-1.43469	6.42731e-91	4.62766e-90
ENSG00000245848	1.16435	1.33212e-14	1.92526e-14
ENSG00000089335	-1.31146	6.28127e-95	5.44132e-94
ENSG00000180884	1.10573	9.16916e-88	5.86826e-87
ENSG00000105698	-1.14855	7.67717e-102	1.22835e-100
ENSG00000105261	1.61534	5.63549e-39	1.27797e-38
ENSG00000251247	-1.58026	1.71468e-104	3.47767e-103
ENSG00000198453	-1.04341	3.084e-81	1.67583e-80
ENSG00000171817	-2.93218	6.46105e-118	2.53689e-115
ENSG00000196381	-1.64598	3.04897e-69	1.25443e-68
ENSG00000189144	1.09544	2.30865e-91	1.70485e-90
ENSG00000268041	1.39938	4.32478e-35	9.18538e-35
ENSG00000028277	1.95334	2.62132e-78	1.31066e-77
ENSG00000167625	1.01306	1.55367e-103	2.90556e-102
ENSG00000176222	-1.56373	1.23093e-85	7.44763e-85
ENSG00000204920	-1.0483	8.68072e-80	4.48037e-79
ENSG00000178386	-1.74477	4.29112e-94	3.5718e-93
ENSG00000186026	-1.10951	7.62243e-84	4.42593e-83
ENSG00000267680	-1.80043	1.40422e-95	1.2962e-94
ENSG00000267508	-1.22743	5.24143e-72	2.27339e-71
ENSG00000170684	1.2772	5.00234e-55	1.5165e-54
ENSG00000237452	2.37599	6.62366e-10	8.67098e-10
ENSG00000177045	-1.31293	9.55703e-97	9.90081e-96
ENSG00000124440	-2.98925	1.27157e-97	1.38717e-96
ENSG00000105392	2.22443	1.67446e-40	3.91433e-40
ENSG00000178150	2.2945	1.71157e-34	3.60331e-34
ENSG00000105516	-1.10032	9.67477e-48	2.55627e-47
ENSG00000126456	-1.39314	1.21027e-83	6.99914e-83
ENSG00000269404	3.04852	1.04267e-50	2.88185e-50
ENSG00000161551	-1.86022	5.66105e-101	8.31828e-100
ENSG00000167555	-1.6346	2.71329e-95	2.39702e-94
ENSG00000167766	-1.76845	2.32179e-93	1.85744e-92
ENSG00000198538	1.24273	7.56606e-73	3.36269e-72
ENSG00000204604	1.19704	3.67454e-67	1.44178e-66
ENSG00000130844	-1.20523	1.38714e-46	3.57332e-46
ENSG00000167685	-1.21747	5.24219e-91	3.79334e-90
ENSG00000204532	1.09521	1.32896e-11	1.80879e-11
ENSG00000018869	-1.24029	1.47316e-76	7.0948e-76
ENSG00000198046	-1.94928	5.1593e-96	4.98617e-95
ENSG00000196263	-2.6421	2.33326e-110	9.88205e-109
ENSG00000196867	-1.7791	1.35779e-100	1.84455e-99
ENSG00000198300	-1.6291	2.97377e-72	1.29764e-71
ENSG00000083844	1.00469	2.37217e-79	1.21563e-78
ENSG00000204524	1.19118	2.59449e-95	2.32054e-94
ENSG00000197714	2.12146	1.71188e-102	2.97001e-101
ENSG00000178229	1.37784	8.57627e-100	1.09291e-98
ENSG00000105136	-1.46046	2.14723e-97	2.29038e-96
ENSG00000121417	-1.06091	4.14131e-89	2.74815e-88
ENSG00000178935	-1.33561	5.09591e-21	8.32929e-21
ENSG00000196724	-1.78942	2.73185e-98	3.12211e-97
ENSG00000176293	-2.20006	7.59887e-109	2.66887e-107
ENSG00000121413	-2.33392	2.23386e-112	1.64007e-110
ENSG00000171606	-1.60268	4.7231e-118	2.53689e-115
ENSG00000083838	-1.52364	2.55196e-113	2.62487e-111
ENSG00000099326	-2.2358	7.83232e-107	2.16895e-105
ENSG00000177732	1.01477	1.92304e-31	3.7934e-31
ENSG00000088881	-1.28202	4.88336e-73	2.2044e-72
ENSG00000130684	-2.30519	2.89325e-101	4.43221e-100
ENSG00000179772	2.49612	6.06305e-92	4.57109e-91
ENSG00000126003	1.43504	3.964e-78	1.96157e-77
ENSG00000101412	1.91634	3.54072e-89	2.39372e-88
ENSG00000204103	1.10985	8.32634e-36	1.803e-35
ENSG00000174306	-1.1023	3.94762e-64	1.45385e-63
ENSG00000185513	-1.5379	7.26776e-90	5.05584e-89
ENSG00000101057	3.80281	1.08933e-112	9.22727e-111
ENSG00000101076	2.42817	1.12343e-93	9.08846e-93
ENSG00000124232	-2.49787	3.35428e-67	1.31972e-66
ENSG00000198185	-1.36041	2.96131e-67	1.1683e-66
ENSG00000124201	1.40421	5.04541e-108	1.65123e-106
ENSG00000101115	4.13479	1.08132e-92	8.41678e-92
ENSG00000020256	1.59861	1.82586e-115	3.75606e-113
ENSG00000171940	1.22613	1.97467e-81	1.09366e-80
ENSG00000087510	1.95657	1.02608e-28	1.92892e-28
ENSG00000197114	-2.19842	1.52054e-107	4.46852e-106
ENSG00000196700	-1.02578	1.52306e-72	6.68659e-72
ENSG00000159086	-1.13089	3.20711e-90	2.26384e-89
ENSG00000159216	1.17711	2.64052e-68	1.06211e-67
ENSG00000184436	-1.58805	2.85551e-112	1.86954e-110
ENSG00000275004	1.39581	3.21699e-25	5.69799e-25
ENSG00000169548	3.57679	6.59154e-19	1.03172e-18
ENSG00000100219	-16.3047	2.55273e-117	7.35187e-115
ENSG00000175329	4.68523	2.90242e-30	5.61004e-30
ENSG00000185022	-1.56255	9.89026e-54	2.94256e-53
ENSG00000128272	-1.22504	1.35133e-84	7.94251e-84
ENSG00000167074	-1.3113	3.96995e-81	2.1411e-80
ENSG00000172346	-1.55976	9.40645e-66	3.56455e-65
ENSG00000185960	1.741	1.14408e-31	2.25991e-31
ENSG00000214717	1.25904	5.77732e-103	1.03992e-101
ENSG00000169297	-2.18514	7.92235e-93	6.23398e-92
ENSG00000102145	-1.33062	2.11067e-65	7.95644e-65
ENSG00000049768	3.28455	4.82417e-114	6.31528e-112
ENSG00000102349	-2.00985	3.11141e-96	3.08995e-95
ENSG00000169083	-1.53528	7.56437e-73	3.36269e-72
ENSG00000184911	-1.43343	9.35709e-42	2.22714e-41
ENSG00000122145	-1.89002	4.31896e-40	1.00311e-39
ENSG00000196767	-1.19047	4.42853e-29	8.37987e-29
ENSG00000126733	-1.04282	6.32169e-59	2.04108e-58
ENSG00000157514	-2.44691	1.54354e-103	2.90556e-102
ENSG00000101883	-1.85035	6.22525e-52	1.77512e-51
ENSG00000177485	1.33468	3.30968e-112	1.98581e-110
ENSG00000056277	1.07272	4.08353e-89	2.7243e-88
ENSG00000183434	2.05689	0.00600684	0.00651835
ENSG00000156925	-1.6373	1.2192e-52	3.54675e-52
ENSG00000171116	-1.13624	3.75953e-24	6.53042e-24
ENSG00000029993	2.15417	3.69377e-99	4.43252e-98

## Sheet: Table S3
Table S3. Transcription factors in modules related to gastric cancer
MEbrown	MEturquoise
ENSG00000078900	ENSG00000204859
ENSG00000069812	ENSG00000041988
ENSG00000007968	ENSG00000175279
ENSG00000197587	ENSG00000130940
ENSG00000186564	ENSG00000117318
ENSG00000177606	ENSG00000187801
ENSG00000197472	ENSG00000127124
ENSG00000115163	ENSG00000162367
ENSG00000115507	ENSG00000131788
ENSG00000168874	ENSG00000143190
ENSG00000144218	ENSG00000116132
ENSG00000182568	ENSG00000116833
ENSG00000179348	ENSG00000257315
ENSG00000016082	ENSG00000188295
ENSG00000172201	ENSG00000171163
ENSG00000112242	ENSG00000163795
ENSG00000137310	ENSG00000243943
ENSG00000204366	ENSG00000170802
ENSG00000010030	ENSG00000144026
ENSG00000118526	ENSG00000170166
ENSG00000118513	ENSG00000115415
ENSG00000181444	ENSG00000135899
ENSG00000119138	ENSG00000163508
ENSG00000165244	ENSG00000197385
ENSG00000129173	ENSG00000093167
ENSG00000167771	ENSG00000182983
ENSG00000109906	ENSG00000164048
ENSG00000111206	ENSG00000181722
ENSG00000149948	ENSG00000163884
ENSG00000165891	ENSG00000188313
ENSG00000198176	ENSG00000123933
ENSG00000198554	ENSG00000145220
ENSG00000069667	ENSG00000084093
ENSG00000185551	ENSG00000138795
ENSG00000175832	ENSG00000145908
ENSG00000189120	ENSG00000120149
ENSG00000129654	ENSG00000213347
ENSG00000116017	ENSG00000178338
ENSG00000071564	ENSG00000054598
ENSG00000184635	ENSG00000137203
ENSG00000188171	ENSG00000095951
ENSG00000160352	ENSG00000197935
ENSG00000101412	ENSG00000204231
ENSG00000101057	ENSG00000065029
ENSG00000101115	ENSG00000049618
ENSG00000167074	ENSG00000130338
ENSG00000157514	ENSG00000106546
ENSG00000056277	ENSG00000105991
ENSG00000029993	ENSG00000196275
-	ENSG00000174428
-	ENSG00000135164
-	ENSG00000197343
-	ENSG00000204946
-	ENSG00000172748
-	ENSG00000186918
-	ENSG00000198169
-	ENSG00000127081
-	ENSG00000107485
-	ENSG00000198105
-	ENSG00000265763
-	ENSG00000196233
-	ENSG00000133794
-	ENSG00000137504
-	ENSG00000172273
-	ENSG00000197905
-	ENSG00000139083
-	ENSG00000123095
-	ENSG00000111424
-	ENSG00000172789
-	ENSG00000139613
-	ENSG00000111145
-	ENSG00000256223
-	ENSG00000139515
-	ENSG00000213928
-	ENSG00000100644
-	ENSG00000119725
-	ENSG00000127152
-	ENSG00000167967
-	ENSG00000162086
-	ENSG00000103495
-	ENSG00000067955
-	ENSG00000102878
-	ENSG00000102901
-	ENSG00000167377
-	ENSG00000225614
-	ENSG00000158805
-	ENSG00000141510
-	ENSG00000167182
-	ENSG00000243678
-	ENSG00000121068
-	ENSG00000154655
-	ENSG00000119547
-	ENSG00000129911
-	ENSG00000172006
-	ENSG00000064961
-	ENSG00000178951
-	ENSG00000188629
-	ENSG00000174652
-	ENSG00000220201
-	ENSG00000177599
-	ENSG00000171291
-	ENSG00000196757
-	ENSG00000197054
-	ENSG00000197647
-	ENSG00000132010
-	ENSG00000257591
-	ENSG00000249709
-	ENSG00000213999
-	ENSG00000197124
-	ENSG00000196081
-	ENSG00000089335
-	ENSG00000180884
-	ENSG00000105698
-	ENSG00000251247
-	ENSG00000171817
-	ENSG00000167625
-	ENSG00000176222
-	ENSG00000204920
-	ENSG00000178386
-	ENSG00000186026
-	ENSG00000267680
-	ENSG00000177045
-	ENSG00000126456
-	ENSG00000161551
-	ENSG00000167555
-	ENSG00000167766
-	ENSG00000167685
-	ENSG00000083844
-	ENSG00000204524
-	ENSG00000197714
-	ENSG00000178229
-	ENSG00000105136
-	ENSG00000121417
-	ENSG00000196724
-	ENSG00000171606
-	ENSG00000083838
-	ENSG00000099326
-	ENSG00000130684
-	ENSG00000179772
-	ENSG00000185513
-	ENSG00000198185
-	ENSG00000124201
-	ENSG00000020256
-	ENSG00000197114
-	ENSG00000196700
-	ENSG00000159086
-	ENSG00000184436
-	ENSG00000100219
-	ENSG00000128272
-	ENSG00000214717
-	ENSG00000049768

## Sheet: Table S4
Table S4 predicts target genes of hub TFs.
ELK3	ZNF300	SP6	MEF2B
ENSG00000162105	ENSG00000006116	ENSG00000068383	ENSG00000158321
ENSG00000171735	ENSG00000072518	ENSG00000099331	ENSG00000113448
ENSG00000157985	ENSG00000083290	ENSG00000130940	ENSG00000182185
ENSG00000151474	ENSG00000083720	ENSG00000157551	ENSG00000145012
ENSG00000166833	ENSG00000086015	ENSG00000181873	ENSG00000164330
ENSG00000131149	ENSG00000090020	ENSG00000247708	ENSG00000114861
ENSG00000167632	ENSG00000100320	ENSG00000262074	ENSG00000142599
ENSG00000071242	ENSG00000102543	ENSG00000265185	ENSG00000150347
ENSG00000155093	ENSG00000103319	ENSG00000001084	ENSG00000159216
ENSG00000255872	ENSG00000104517	ENSG00000002822	ENSG00000224184
ENSG00000182667	ENSG00000112062	ENSG00000004660	ENSG00000172264
ENSG00000196498	ENSG00000112584	ENSG00000006530	ENSG00000048052
ENSG00000127124	ENSG00000117154	ENSG00000007047	ENSG00000151150
ENSG00000159216	ENSG00000120690	ENSG00000007545	ENSG00000124788
ENSG00000172985	ENSG00000121067	ENSG00000007944	ENSG00000112182
ENSG00000108175	ENSG00000128815	ENSG00000011347	ENSG00000168916
ENSG00000183715	ENSG00000133392	ENSG00000011600	ENSG00000170776
ENSG00000198010	ENSG00000135636	ENSG00000012174	ENSG00000176124
ENSG00000179242	ENSG00000136243	ENSG00000022976	ENSG00000257923
ENSG00000257923	ENSG00000136643	ENSG00000025434	ENSG00000131374
ENSG00000074047	ENSG00000137959	ENSG00000026036	ENSG00000049618
ENSG00000114861	ENSG00000139899	ENSG00000036448	ENSG00000154229
ENSG00000151240	ENSG00000140718	ENSG00000038358	ENSG00000184226
ENSG00000165495	ENSG00000142784	ENSG00000048140	ENSG00000189283
ENSG00000183117	ENSG00000143178	ENSG00000048162	ENSG00000148498
ENSG00000079308	ENSG00000143641	ENSG00000056291	ENSG00000152061
ENSG00000107736	ENSG00000145687	ENSG00000063177	ENSG00000153944
ENSG00000068024	ENSG00000147642	ENSG00000063322	ENSG00000157654
ENSG00000140945	ENSG00000149654	ENSG00000064419	ENSG00000187672
ENSG00000156113	ENSG00000150867	ENSG00000064489	ENSG00000002822
ENSG00000157087	ENSG00000151090	ENSG00000064490	ENSG00000138639
ENSG00000159842	ENSG00000151136	ENSG00000064961	ENSG00000145416
ENSG00000160293	ENSG00000152348	ENSG00000067221	ENSG00000154217
ENSG00000282863	ENSG00000154485	ENSG00000067225	ENSG00000166833
ENSG00000053918	ENSG00000156030	ENSG00000070018	ENSG00000248309
ENSG00000054611	ENSG00000159200	ENSG00000070444	ENSG00000283467
ENSG00000134030	ENSG00000162959	ENSG00000071564	ENSG00000053254
ENSG00000141564	ENSG00000162961	ENSG00000071894	ENSG00000139083
ENSG00000184640	ENSG00000164237	ENSG00000073536	ENSG00000145819
ENSG00000198873	ENSG00000164574	ENSG00000074621	ENSG00000150672
ENSG00000224184	ENSG00000165209	ENSG00000074855	ENSG00000170579
ENSG00000279877	ENSG00000166199	ENSG00000075399	ENSG00000171132
ENSG00000002822	ENSG00000168386	ENSG00000075975	ENSG00000283549
ENSG00000130635	ENSG00000170633	ENSG00000077463	ENSG00000065413
ENSG00000167281	ENSG00000171316	ENSG00000081692	ENSG00000073849
ENSG00000171132	ENSG00000179588	ENSG00000084073	ENSG00000127124
ENSG00000184985	ENSG00000182463	ENSG00000087258	ENSG00000138411
ENSG00000197943	ENSG00000182985	ENSG00000087903	ENSG00000143772
ENSG00000233806	ENSG00000184220	ENSG00000088833	ENSG00000147010
ENSG00000282278	ENSG00000185482	ENSG00000089053	ENSG00000163618
ENSG00000070366	ENSG00000186615	ENSG00000089847	ENSG00000196628
ENSG00000076356	ENSG00000187416	ENSG00000090661	ENSG00000277734
ENSG00000112541	ENSG00000187446	ENSG00000092421	ENSG00000048471
ENSG00000126214	ENSG00000187720	ENSG00000093010	ENSG00000146592
ENSG00000142599	ENSG00000188001	ENSG00000095066	ENSG00000152127
ENSG00000146555	ENSG00000188452	ENSG00000095370	ENSG00000171310
ENSG00000153944	ENSG00000188783	ENSG00000099290	ENSG00000184384
ENSG00000166949	ENSG00000197106	ENSG00000099338	ENSG00000184640
ENSG00000177103	ENSG00000197959	ENSG00000099940	ENSG00000197943
ENSG00000179314	ENSG00000198018	ENSG00000100038	ENSG00000283224
ENSG00000186153	ENSG00000198382	ENSG00000100982	ENSG00000038382
ENSG00000230417	ENSG00000213693	ENSG00000101276	ENSG00000120278
ENSG00000100345	ENSG00000215386	ENSG00000102898	ENSG00000131378
ENSG00000133195	ENSG00000215440	ENSG00000103148	ENSG00000134882
ENSG00000149256	ENSG00000229195	ENSG00000103264	ENSG00000163947
ENSG00000168675	ENSG00000232743	ENSG00000103353	ENSG00000185760
ENSG00000174469	ENSG00000235097	ENSG00000103356	ENSG00000198846
ENSG00000182185	ENSG00000235526	ENSG00000104221	ENSG00000027075
ENSG00000185736	ENSG00000236088	ENSG00000104643	ENSG00000134215
ENSG00000189337	ENSG00000237232	ENSG00000104953	ENSG00000152601
ENSG00000231185	ENSG00000237743	ENSG00000104960	ENSG00000152818
ENSG00000272168	ENSG00000239265	ENSG00000104967	ENSG00000177570
ENSG00000044115	ENSG00000244020	ENSG00000105173	ENSG00000196782
ENSG00000049759	ENSG00000249526	ENSG00000105227	ENSG00000197555
ENSG00000078328	ENSG00000249899	ENSG00000105245	ENSG00000215483
ENSG00000105738	ENSG00000250748	ENSG00000105289	ENSG00000219545
ENSG00000108557	ENSG00000254432	ENSG00000105364	ENSG00000249859
ENSG00000132359	ENSG00000254995	ENSG00000105429	ENSG00000103489
ENSG00000133216	ENSG00000255571	ENSG00000105523	ENSG00000133424
ENSG00000136205	ENSG00000256972	ENSG00000105613	ENSG00000144645
ENSG00000137936	ENSG00000259173	ENSG00000105642	ENSG00000198947
ENSG00000146426	ENSG00000261564	ENSG00000105675	ENSG00000049759
ENSG00000148848	ENSG00000270139	ENSG00000106246	ENSG00000076554
ENSG00000150760	ENSG00000271484	ENSG00000106344	ENSG00000136141
ENSG00000151067	ENSG00000276478	ENSG00000107021	ENSG00000144218
ENSG00000164808	ENSG00000278996	ENSG00000107331	ENSG00000145349
ENSG00000170579	ENSG00000280429	ENSG00000107614	ENSG00000147905
ENSG00000173950	ENSG00000283525	ENSG00000108465	ENSG00000153317
ENSG00000221866	ENSG00000283652	ENSG00000108591	ENSG00000182162
ENSG00000023171	-	ENSG00000108604	ENSG00000183023
ENSG00000038532	-	ENSG00000108666	ENSG00000038532
ENSG00000106617	-	ENSG00000108947	ENSG00000145996
ENSG00000116117	-	ENSG00000109065	ENSG00000153093
ENSG00000119408	-	ENSG00000109066	ENSG00000161405
ENSG00000119771	-	ENSG00000112282	ENSG00000162599
ENSG00000124831	-	ENSG00000112787	ENSG00000176533
ENSG00000135636	-	ENSG00000114867	ENSG00000186153
ENSG00000149571	-	ENSG00000115274	ENSG00000106069
ENSG00000152284	-	ENSG00000115286	ENSG00000107263
ENSG00000158555	-	ENSG00000115541	ENSG00000121210
ENSG00000168702	-	ENSG00000116698	ENSG00000145779
ENSG00000172264	-	ENSG00000116898	ENSG00000151240
ENSG00000182606	-	ENSG00000117480	ENSG00000151474
ENSG00000034053	-	ENSG00000117595	ENSG00000151914
ENSG00000048471	-	ENSG00000117713	ENSG00000153707
ENSG00000064393	-	ENSG00000118160	ENSG00000155974
ENSG00000087903	-	ENSG00000119535	ENSG00000171791
ENSG00000112699	-	ENSG00000120008	ENSG00000175048
ENSG00000133401	-	ENSG00000120049	ENSG00000198369
ENSG00000133943	-	ENSG00000120253	ENSG00000198964
ENSG00000135931	-	ENSG00000120265	ENSG00000008083
ENSG00000136928	-	ENSG00000122386	ENSG00000010818
ENSG00000149403	-	ENSG00000123358	ENSG00000058091
ENSG00000151276	-	ENSG00000123444	ENSG00000081237
ENSG00000152377	-	ENSG00000124222	ENSG00000101096
ENSG00000153317	-	ENSG00000124613	ENSG00000145685
ENSG00000162849	-	ENSG00000125730	ENSG00000153814
ENSG00000163697	-	ENSG00000126217	ENSG00000156113
ENSG00000171914	-	ENSG00000126264	ENSG00000182247
ENSG00000197077	-	ENSG00000126460	ENSG00000197157
ENSG00000204217	-	ENSG00000126705	ENSG00000241163
ENSG00000249859	-	ENSG00000126934	ENSG00000282278
ENSG00000007047	-	ENSG00000127124	ENSG00000105738
ENSG00000100154	-	ENSG00000127220	ENSG00000112699
ENSG00000107338	-	ENSG00000127884	ENSG00000140563
ENSG00000107957	-	ENSG00000128881	ENSG00000147044
ENSG00000118960	-	ENSG00000129474	ENSG00000153064
ENSG00000121988	-	ENSG00000129595	ENSG00000156170
ENSG00000127663	-	ENSG00000129993	ENSG00000171735
ENSG00000144535	-	ENSG00000130299	ENSG00000185008
ENSG00000144724	-	ENSG00000130309	ENSG00000187239
ENSG00000147316	-	ENSG00000130312	ENSG00000197971
ENSG00000151693	-	ENSG00000130377	ENSG00000250349
ENSG00000152127	-	ENSG00000130475	ENSG00000048740
ENSG00000153815	-	ENSG00000130477	ENSG00000075568
ENSG00000154229	-	ENSG00000131351	ENSG00000076641
ENSG00000155849	-	ENSG00000131408	ENSG00000110777
ENSG00000157654	-	ENSG00000131409	ENSG00000118922
ENSG00000179364	-	ENSG00000131746	ENSG00000138101
ENSG00000186487	-	ENSG00000132330	ENSG00000141376
ENSG00000188897	-	ENSG00000132478	ENSG00000148120
ENSG00000196526	-	ENSG00000132952	ENSG00000155849
ENSG00000283239	-	ENSG00000133313	ENSG00000156110
ENSG00000011105	-	ENSG00000134575	ENSG00000170962
ENSG00000019485	-	ENSG00000134668	ENSG00000174469
ENSG00000049618	-	ENSG00000135093	ENSG00000184220
ENSG00000053254	-	ENSG00000135334	ENSG00000254087
ENSG00000068383	-	ENSG00000135424	ENSG00000049323
ENSG00000074416	-	ENSG00000135441	ENSG00000065809
ENSG00000075275	-	ENSG00000135446	ENSG00000070882
ENSG00000101489	-	ENSG00000135900	ENSG00000114423
ENSG00000109906	-	ENSG00000136848	ENSG00000115970
ENSG00000113448	-	ENSG00000136944	ENSG00000150995
ENSG00000115306	-	ENSG00000137486	ENSG00000154237
ENSG00000117298	-	ENSG00000138614	ENSG00000154822
ENSG00000120549	-	ENSG00000138764	ENSG00000156831
ENSG00000127946	-	ENSG00000138780	ENSG00000184588
ENSG00000128805	-	ENSG00000138785	ENSG00000259053
ENSG00000130338	-	ENSG00000140941	ENSG00000054654
ENSG00000130414	-	ENSG00000141404	ENSG00000078304
ENSG00000136273	-	ENSG00000141499	ENSG00000081189
ENSG00000137486	-	ENSG00000141664	ENSG00000111913
ENSG00000148498	-	ENSG00000141873	ENSG00000136111
ENSG00000152953	-	ENSG00000142252	ENSG00000145982
ENSG00000157216	-	ENSG00000142494	ENSG00000150907
ENSG00000157483	-	ENSG00000142546	ENSG00000168386
ENSG00000173406	-	ENSG00000142798	ENSG00000176658
ENSG00000184828	-	ENSG00000143486	ENSG00000185811
ENSG00000185274	-	ENSG00000143537	ENSG00000188641
ENSG00000185345	-	ENSG00000143569	ENSG00000271949
ENSG00000185666	-	ENSG00000143575	ENSG00000272168
ENSG00000186635	-	ENSG00000143740	ENSG00000007237
ENSG00000197183	-	ENSG00000144381	ENSG00000082805
ENSG00000197467	-	ENSG00000144488	ENSG00000108175
ENSG00000198626	-	ENSG00000144550	ENSG00000108669
ENSG00000243156	-	ENSG00000146066	ENSG00000111962
ENSG00000244040	-	ENSG00000146476	ENSG00000119522
ENSG00000249209	-	ENSG00000147475	ENSG00000138311
ENSG00000259053	-	ENSG00000147804	ENSG00000168675
ENSG00000008441	-	ENSG00000148300	ENSG00000172985
ENSG00000029534	-	ENSG00000148690	ENSG00000176771
ENSG00000047578	-	ENSG00000149294	ENSG00000177565
ENSG00000053108	-	ENSG00000149527	ENSG00000181090
ENSG00000058453	-	ENSG00000149823	ENSG00000181722
ENSG00000078269	-	ENSG00000151062	ENSG00000184719
ENSG00000081853	-	ENSG00000152475	ENSG00000196588
ENSG00000090975	-	ENSG00000152784	ENSG00000197826
ENSG00000103222	-	ENSG00000153391	ENSG00000198382
ENSG00000108100	-	ENSG00000154269	ENSG00000226674
ENSG00000110400	-	ENSG00000154319	ENSG00000228430
ENSG00000113719	-	ENSG00000154874	ENSG00000257943
ENSG00000115183	-	ENSG00000154945	ENSG00000010810
ENSG00000120254	-	ENSG00000155093	ENSG00000042832
ENSG00000121904	-	ENSG00000155906	ENSG00000069667
ENSG00000124126	-	ENSG00000156162	ENSG00000071054
ENSG00000127603	-	ENSG00000156983	ENSG00000100592
ENSG00000130147	-	ENSG00000157020	ENSG00000102763
ENSG00000134490	-	ENSG00000157870	ENSG00000107736
ENSG00000134780	-	ENSG00000158006	ENSG00000109339
ENSG00000136830	-	ENSG00000158710	ENSG00000136231
ENSG00000140836	-	ENSG00000158805	ENSG00000138670
ENSG00000141376	-	ENSG00000158828	ENSG00000143190
ENSG00000141979	-	ENSG00000159409	ENSG00000144642
ENSG00000142611	-	ENSG00000160191	ENSG00000144893
ENSG00000144218	-	ENSG00000160256	ENSG00000148219
ENSG00000144560	-	ENSG00000160271	ENSG00000149177
ENSG00000145555	-	ENSG00000160294	ENSG00000157827
ENSG00000146540	-	ENSG00000160310	ENSG00000160145
ENSG00000148655	-	ENSG00000160323	ENSG00000166501
ENSG00000149177	-	ENSG00000160360	ENSG00000166949
ENSG00000150672	-	ENSG00000160445	ENSG00000173406
ENSG00000150995	-	ENSG00000160714	ENSG00000175600
ENSG00000153707	-	ENSG00000161091	ENSG00000214900
ENSG00000154928	-	ENSG00000161914	ENSG00000249738
ENSG00000156515	-	ENSG00000162441	ENSG00000081913
ENSG00000160145	-	ENSG00000162512	ENSG00000101109
ENSG00000163964	-	ENSG00000162757	ENSG00000103769
ENSG00000165914	-	ENSG00000162849	ENSG00000105889
ENSG00000167522	-	ENSG00000163357	ENSG00000109458
ENSG00000168038	-	ENSG00000164778	ENSG00000120549
ENSG00000168461	-	ENSG00000165406	ENSG00000120690
ENSG00000170011	-	ENSG00000165699	ENSG00000131196
ENSG00000176771	-	ENSG00000165702	ENSG00000133789
ENSG00000182389	-	ENSG00000166111	ENSG00000134490
ENSG00000183020	-	ENSG00000166199	ENSG00000137936
ENSG00000188107	-	ENSG00000166260	ENSG00000141564
ENSG00000196739	-	ENSG00000166263	ENSG00000144724
ENSG00000197157	-	ENSG00000167173	ENSG00000152217
ENSG00000198597	-	ENSG00000167178	ENSG00000156299
ENSG00000204956	-	ENSG00000167202	ENSG00000162105
ENSG00000205054	-	ENSG00000167447	ENSG00000164236
ENSG00000205683	-	ENSG00000167548	ENSG00000171988
ENSG00000224186	-	ENSG00000167604	ENSG00000172164
ENSG00000236886	-	ENSG00000167619	ENSG00000173163
ENSG00000254245	-	ENSG00000167645	ENSG00000175115
ENSG00000256500	-	ENSG00000167895	ENSG00000187764
ENSG00000283233	-	ENSG00000167977	ENSG00000267561
ENSG00000012061	-	ENSG00000168135	ENSG00000057663
ENSG00000022567	-	ENSG00000168610	ENSG00000071205
ENSG00000027075	-	ENSG00000168818	ENSG00000086015
ENSG00000038382	-	ENSG00000169169	ENSG00000116062
ENSG00000053524	-	ENSG00000169282	ENSG00000130340
ENSG00000054267	-	ENSG00000170296	ENSG00000134954
ENSG00000058091	-	ENSG00000171044	ENSG00000137642
ENSG00000065809	-	ENSG00000171425	ENSG00000140262
ENSG00000068724	-	ENSG00000171570	ENSG00000163219
ENSG00000089159	-	ENSG00000171863	ENSG00000169398
ENSG00000096433	-	ENSG00000172171	ENSG00000177119
ENSG00000100354	-	ENSG00000173581	ENSG00000182732
ENSG00000101096	-	ENSG00000173614	ENSG00000183117
ENSG00000102935	-	ENSG00000174684	ENSG00000184903
ENSG00000112182	-	ENSG00000174943	ENSG00000185532
ENSG00000115756	-	ENSG00000174989	ENSG00000189337
ENSG00000118257	-	ENSG00000175182	ENSG00000231718
ENSG00000119522	-	ENSG00000175213	ENSG00000283154
ENSG00000124788	-	ENSG00000175220	ENSG00000075420
ENSG00000129657	-	ENSG00000175334	ENSG00000091129
ENSG00000131018	-	ENSG00000175376	ENSG00000099204
ENSG00000131374	-	ENSG00000175414	ENSG00000114529
ENSG00000131389	-	ENSG00000175756	ENSG00000123104
ENSG00000131626	-	ENSG00000175826	ENSG00000128573
ENSG00000133315	-	ENSG00000176155	ENSG00000131018
ENSG00000138835	-	ENSG00000176894	ENSG00000131149
ENSG00000140009	-	ENSG00000177084	ENSG00000134516
ENSG00000141568	-	ENSG00000178028	ENSG00000141298
ENSG00000145996	-	ENSG00000178796	ENSG00000147202
ENSG00000151702	-	ENSG00000179111	ENSG00000147862
ENSG00000153395	-	ENSG00000179361	ENSG00000168918
ENSG00000154783	-	ENSG00000179950	ENSG00000169756
ENSG00000162599	-	ENSG00000180035	ENSG00000170634
ENSG00000162909	-	ENSG00000180098	ENSG00000172493
ENSG00000163947	-	ENSG00000180747	ENSG00000185420
ENSG00000166377	-	ENSG00000182870	ENSG00000198873
ENSG00000169071	-	ENSG00000182871	ENSG00000204929
ENSG00000169862	-	ENSG00000183154	ENSG00000216863
ENSG00000171435	-	ENSG00000183250	ENSG00000226688
ENSG00000173482	-	ENSG00000184060	ENSG00000227036
ENSG00000175048	-	ENSG00000184900	ENSG00000234261
ENSG00000183166	-	ENSG00000184908	ENSG00000240040
ENSG00000186716	-	ENSG00000184985	ENSG00000283563
ENSG00000187609	-	ENSG00000185278	ENSG00000065882
ENSG00000187720	-	ENSG00000185519	ENSG00000077044
ENSG00000188677	-	ENSG00000185658	ENSG00000089057
ENSG00000196782	-	ENSG00000186510	ENSG00000104490
ENSG00000228526	-	ENSG00000186591	ENSG00000105810
ENSG00000251314	-	ENSG00000187239	ENSG00000107798
ENSG00000251322	-	ENSG00000187554	ENSG00000113048
ENSG00000254221	-	ENSG00000187609	ENSG00000115306
ENSG00000258539	-	ENSG00000187775	ENSG00000128585
ENSG00000262576	-	ENSG00000188529	ENSG00000132549
ENSG00000275832	-	ENSG00000188747	ENSG00000134020
ENSG00000006607	-	ENSG00000189403	ENSG00000137502
ENSG00000014164	-	ENSG00000196361	ENSG00000143603
ENSG00000032389	-	ENSG00000196914	ENSG00000151746
ENSG00000033170	-	ENSG00000197006	ENSG00000153179
ENSG00000050767	-	ENSG00000197457	ENSG00000153936
ENSG00000066248	-	ENSG00000198276	ENSG00000163697
ENSG00000069188	-	ENSG00000198879	ENSG00000172965
ENSG00000078304	-	ENSG00000199516	ENSG00000176788
ENSG00000091409	-	ENSG00000199990	ENSG00000179715
ENSG00000092964	-	ENSG00000205436	ENSG00000181804
ENSG00000097021	-	ENSG00000206053	ENSG00000182463
ENSG00000099917	-	ENSG00000207554	ENSG00000183032
ENSG00000100207	-	ENSG00000211450	ENSG00000183722
ENSG00000103888	-	ENSG00000211979	ENSG00000188352
ENSG00000104059	-	ENSG00000213015	ENSG00000258077
ENSG00000104375	-	ENSG00000213593	ENSG00000265148
ENSG00000106070	-	ENSG00000213619	ENSG00000069020
ENSG00000107263	-	ENSG00000213719	ENSG00000099331
ENSG00000108219	-	ENSG00000214702	ENSG00000112576
ENSG00000108684	-	ENSG00000215712	ENSG00000120029
ENSG00000109381	-	ENSG00000223482	ENSG00000120899
ENSG00000119715	-	ENSG00000223764	ENSG00000123600
ENSG00000120725	-	ENSG00000224032	ENSG00000124243
ENSG00000124942	-	ENSG00000224842	ENSG00000127946
ENSG00000125386	-	ENSG00000224988	ENSG00000129116
ENSG00000127838	-	ENSG00000225526	ENSG00000135905
ENSG00000129521	-	ENSG00000225760	ENSG00000136573
ENSG00000130226	-	ENSG00000226009	ENSG00000138771
ENSG00000130402	-	ENSG00000227165	ENSG00000153283
ENSG00000133424	-	ENSG00000228037	ENSG00000155629
ENSG00000134020	-	ENSG00000228150	ENSG00000156011
ENSG00000134954	-	ENSG00000228903	ENSG00000156273
ENSG00000136068	-	ENSG00000230359	ENSG00000157168
ENSG00000138119	-	ENSG00000230969	ENSG00000162927
ENSG00000138411	-	ENSG00000231475	ENSG00000163513
ENSG00000139971	-	ENSG00000231880	ENSG00000169946
ENSG00000140443	-	ENSG00000232040	ENSG00000173273
ENSG00000140694	-	ENSG00000232860	ENSG00000174473
ENSG00000141837	-	ENSG00000233016	ENSG00000177694
ENSG00000141985	-	ENSG00000233622	ENSG00000182606
ENSG00000142798	-	ENSG00000233806	ENSG00000185046
ENSG00000145819	-	ENSG00000234741	ENSG00000196498
ENSG00000147459	-	ENSG00000234753	ENSG00000197442
ENSG00000148737	-	ENSG00000235106	ENSG00000224228
ENSG00000149654	-	ENSG00000235314	ENSG00000250317
ENSG00000150471	-	ENSG00000235618	ENSG00000255872
ENSG00000157450	-	ENSG00000236544	ENSG00000257261
ENSG00000157570	-	ENSG00000236699	ENSG00000272980
ENSG00000160963	-	ENSG00000236846	ENSG00000283245
ENSG00000162129	-	ENSG00000236948	ENSG00000040933
ENSG00000162337	-	ENSG00000237975	ENSG00000055208
ENSG00000162542	-	ENSG00000238141	ENSG00000068024
ENSG00000163050	-	ENSG00000238166	ENSG00000071051
ENSG00000164627	-	ENSG00000238363	ENSG00000101413
ENSG00000167491	-	ENSG00000238750	ENSG00000101849
ENSG00000170776	-	ENSG00000240863	ENSG00000107104
ENSG00000171044	-	ENSG00000241468	ENSG00000113532
ENSG00000171992	-	ENSG00000241878	ENSG00000116731
ENSG00000172554	-	ENSG00000241973	ENSG00000122986
ENSG00000174197	-	ENSG00000243725	ENSG00000124782
ENSG00000174705	-	ENSG00000244036	ENSG00000127527
ENSG00000175600	-	ENSG00000246250	ENSG00000127603
ENSG00000175662	-	ENSG00000246350	ENSG00000129521
ENSG00000177200	-	ENSG00000247416	ENSG00000129657
ENSG00000179869	-	ENSG00000247735	ENSG00000136040
ENSG00000179889	-	ENSG00000248719	ENSG00000136273
ENSG00000181090	-	ENSG00000248919	ENSG00000138814
ENSG00000185024	-	ENSG00000248994	ENSG00000144711
ENSG00000185532	-	ENSG00000249167	ENSG00000148429
ENSG00000187079	-	ENSG00000249316	ENSG00000148655
ENSG00000187391	-	ENSG00000249740	ENSG00000150867
ENSG00000188191	-	ENSG00000249906	ENSG00000151322
ENSG00000189319	-	ENSG00000250310	ENSG00000151702
ENSG00000197971	-	ENSG00000251079	ENSG00000154864
ENSG00000198752	-	ENSG00000254458	ENSG00000155966
ENSG00000203666	-	ENSG00000254462	ENSG00000159842
ENSG00000205476	-	ENSG00000254732	ENSG00000160584
ENSG00000243335	-	ENSG00000254901	ENSG00000165209
ENSG00000253910	-	ENSG00000254929	ENSG00000171316
ENSG00000258086	-	ENSG00000254995	ENSG00000171444
ENSG00000258137	-	ENSG00000255468	ENSG00000184349
ENSG00000259040	-	ENSG00000255568	ENSG00000196712
ENSG00000261371	-	ENSG00000256262	ENSG00000196975
ENSG00000264031	-	ENSG00000256632	ENSG00000197536
ENSG00000266903	-	ENSG00000258186	ENSG00000198796
ENSG00000277734	-	ENSG00000258311	ENSG00000203721
ENSG00000283128	-	ENSG00000258366	ENSG00000231312
ENSG00000011275	-	ENSG00000258457	ENSG00000234663
ENSG00000013297	-	ENSG00000258984	ENSG00000241978
ENSG00000015133	-	ENSG00000259132	ENSG00000253807
ENSG00000047849	-	ENSG00000259881	ENSG00000255733
ENSG00000048740	-	ENSG00000259943	ENSG00000015133
ENSG00000054654	-	ENSG00000260063	ENSG00000020577
ENSG00000058404	-	ENSG00000260340	ENSG00000064886
ENSG00000065882	-	ENSG00000260867	ENSG00000066827
ENSG00000074211	-	ENSG00000261570	ENSG00000068383
ENSG00000088367	-	ENSG00000261732	ENSG00000070366
ENSG00000088538	-	ENSG00000261949	ENSG00000071242
ENSG00000089101	-	ENSG00000262202	ENSG00000075223
ENSG00000090863	-	ENSG00000262526	ENSG00000075884
ENSG00000091831	-	ENSG00000263072	ENSG00000085832
ENSG00000100106	-	ENSG00000263749	ENSG00000095951
ENSG00000100266	-	ENSG00000263798	ENSG00000100354
ENSG00000100605	-	ENSG00000263816	ENSG00000100503
ENSG00000103043	-	ENSG00000264515	ENSG00000107779
ENSG00000107882	-	ENSG00000264538	ENSG00000110693
ENSG00000110497	-	ENSG00000264548	ENSG00000111880
ENSG00000110660	-	ENSG00000265303	ENSG00000118308
ENSG00000110693	-	ENSG00000265395	ENSG00000122547
ENSG00000111249	-	ENSG00000265794	ENSG00000132938
ENSG00000111961	-	ENSG00000266412	ENSG00000134030
ENSG00000112137	-	ENSG00000266913	ENSG00000138185
ENSG00000112902	-	ENSG00000266978	ENSG00000140945
ENSG00000114541	-	ENSG00000267001	ENSG00000144749
ENSG00000115641	-	ENSG00000267113	ENSG00000151376
ENSG00000117419	-	ENSG00000267140	ENSG00000154127
ENSG00000118007	-	ENSG00000267147	ENSG00000154655
ENSG00000122965	-	ENSG00000267201	ENSG00000156265
ENSG00000124493	-	ENSG00000267348	ENSG00000156639
ENSG00000127481	-	ENSG00000267388	ENSG00000158985
ENSG00000128849	-	ENSG00000267477	ENSG00000169855
ENSG00000128918	-	ENSG00000267649	ENSG00000170430
ENSG00000130508	-	ENSG00000267786	ENSG00000170873
ENSG00000131620	-	ENSG00000268006	ENSG00000171105
ENSG00000132334	-	ENSG00000268047	ENSG00000172292
ENSG00000132549	-	ENSG00000268797	ENSG00000175643
ENSG00000132670	-	ENSG00000269815	ENSG00000182957
ENSG00000133030	-	ENSG00000269858	ENSG00000182985
ENSG00000133805	-	ENSG00000270076	ENSG00000185483
ENSG00000134516	-	ENSG00000270757	ENSG00000185736
ENSG00000134775	-	ENSG00000271040	ENSG00000189403
ENSG00000135749	-	ENSG00000271383	ENSG00000196743
ENSG00000136231	-	ENSG00000271717	ENSG00000198399
ENSG00000136848	-	ENSG00000271723	ENSG00000214050
ENSG00000137075	-	ENSG00000271780	ENSG00000214944
ENSG00000137478	-	ENSG00000272115	ENSG00000236449
ENSG00000137834	-	ENSG00000273512	ENSG00000236790
ENSG00000138162	-	ENSG00000273812	ENSG00000240891
ENSG00000139722	-	ENSG00000273877	ENSG00000243797
ENSG00000140481	-	ENSG00000274049	ENSG00000255864
ENSG00000141404	-	ENSG00000274356	ENSG00000273167
ENSG00000143641	-	ENSG00000274685	ENSG00000273217
ENSG00000143919	-	ENSG00000274998	ENSG00000283341
ENSG00000144036	-	ENSG00000275585	ENSG00000006740
ENSG00000145685	-	ENSG00000276161	ENSG00000030419
ENSG00000145934	-	ENSG00000277363	ENSG00000055609
ENSG00000146776	-	ENSG00000277947	ENSG00000069702
ENSG00000148400	-	ENSG00000279630	ENSG00000080298
ENSG00000149639	-	ENSG00000279641	ENSG00000088387
ENSG00000151532	-	ENSG00000279806	ENSG00000089006
ENSG00000152128	-	ENSG00000279901	ENSG00000100154
ENSG00000154133	-	ENSG00000280194	ENSG00000100647
ENSG00000154162	-	ENSG00000280273	ENSG00000101040
ENSG00000157064	-	ENSG00000280496	ENSG00000101445
ENSG00000158169	-	ENSG00000281000	ENSG00000111452
ENSG00000163359	-	ENSG00000281808	ENSG00000111859
ENSG00000164574	-	ENSG00000283620	ENSG00000115310
ENSG00000164741	-	-	ENSG00000117114
ENSG00000164916	-	-	ENSG00000119487
ENSG00000167291	-	-	ENSG00000123066
ENSG00000168918	-	-	ENSG00000124126
ENSG00000169084	-	-	ENSG00000125850
ENSG00000169181	-	-	ENSG00000133818
ENSG00000169398	-	-	ENSG00000133961
ENSG00000169504	-	-	ENSG00000137571
ENSG00000169783	-	-	ENSG00000137764
ENSG00000170485	-	-	ENSG00000144560
ENSG00000171094	-	-	ENSG00000145990
ENSG00000171310	-	-	ENSG00000146426
ENSG00000172987	-	-	ENSG00000146555
ENSG00000175806	-	-	ENSG00000147421
ENSG00000175866	-	-	ENSG00000147509
ENSG00000176155	-	-	ENSG00000157483
ENSG00000176463	-	-	ENSG00000163637
ENSG00000178031	-	-	ENSG00000164500
ENSG00000181031	-	-	ENSG00000167522
ENSG00000182132	-	-	ENSG00000171843
ENSG00000182771	-	-	ENSG00000172578
ENSG00000183049	-	-	ENSG00000179583
ENSG00000183495	-	-	ENSG00000180357
ENSG00000183570	-	-	ENSG00000182621
ENSG00000184384	-	-	ENSG00000184305
ENSG00000184792	-	-	ENSG00000184863
ENSG00000186350	-	-	ENSG00000185104
ENSG00000187535	-	-	ENSG00000187720
ENSG00000196090	-	-	ENSG00000197584
ENSG00000196182	-	-	ENSG00000197880
ENSG00000196663	-	-	ENSG00000197959
ENSG00000196730	-	-	ENSG00000227517
ENSG00000197182	-	-	ENSG00000231607
ENSG00000198589	-	-	ENSG00000237356
ENSG00000198947	-	-	ENSG00000248905
ENSG00000215386	-	-	ENSG00000258989
ENSG00000224596	-	-	ENSG00000273079
ENSG00000226688	-	-	ENSG00000282863
ENSG00000227036	-	-	ENSG00000003147
ENSG00000242808	-	-	ENSG00000003402
ENSG00000253485	-	-	ENSG00000036257
ENSG00000260456	-	-	ENSG00000057935
ENSG00000262879	-	-	ENSG00000062716
ENSG00000008513	-	-	ENSG00000067798
ENSG00000018408	-	-	ENSG00000070759
ENSG00000021645	-	-	ENSG00000071909
ENSG00000049323	-	-	ENSG00000074416
ENSG00000059377	-	-	ENSG00000075213
ENSG00000067066	-	-	ENSG00000084676
ENSG00000069424	-	-	ENSG00000096060
ENSG00000075884	-	-	ENSG00000100320
ENSG00000080845	-	-	ENSG00000102893
ENSG00000081913	-	-	ENSG00000103222
ENSG00000083067	-	-	ENSG00000107077
ENSG00000086062	-	-	ENSG00000107902
ENSG00000090686	-	-	ENSG00000108091
ENSG00000095066	-	-	ENSG00000109906
ENSG00000095637	-	-	ENSG00000111912
ENSG00000096093	-	-	ENSG00000113580
ENSG00000097007	-	-	ENSG00000115165
ENSG00000099139	-	-	ENSG00000115355
ENSG00000099331	-	-	ENSG00000118515
ENSG00000103047	-	-	ENSG00000118689
ENSG00000103966	-	-	ENSG00000124191
ENSG00000104728	-	-	ENSG00000124813
ENSG00000105486	-	-	ENSG00000132405
ENSG00000105889	-	-	ENSG00000134775
ENSG00000105993	-	-	ENSG00000134986
ENSG00000108669	-	-	ENSG00000135074
ENSG00000109452	-	-	ENSG00000135842
ENSG00000110047	-	-	ENSG00000139370
ENSG00000110090	-	-	ENSG00000140009
ENSG00000110328	-	-	ENSG00000140396
ENSG00000111145	-	-	ENSG00000143951
ENSG00000112624	-	-	ENSG00000147324
ENSG00000115457	-	-	ENSG00000149084
ENSG00000115677	-	-	ENSG00000150093
ENSG00000116584	-	-	ENSG00000151067
ENSG00000117713	-	-	ENSG00000152931
ENSG00000120306	-	-	ENSG00000154310
ENSG00000123908	-	-	ENSG00000156030
ENSG00000124191	-	-	ENSG00000157470
ENSG00000125741	-	-	ENSG00000163635
ENSG00000130940	-	-	ENSG00000163683
ENSG00000131196	-	-	ENSG00000163694
ENSG00000131558	-	-	ENSG00000168038
ENSG00000131759	-	-	ENSG00000170456
ENSG00000132321	-	-	ENSG00000171488
ENSG00000132394	-	-	ENSG00000172456
ENSG00000133812	-	-	ENSG00000174485
ENSG00000133816	-	-	ENSG00000174500
ENSG00000134013	-	-	ENSG00000177311
ENSG00000135090	-	-	ENSG00000178031
ENSG00000136002	-	-	ENSG00000179833
ENSG00000137491	-	-	ENSG00000180263
ENSG00000139364	-	-	ENSG00000183230
ENSG00000140470	-	-	ENSG00000183826
ENSG00000140718	-	-	ENSG00000183960
ENSG00000141298	-	-	ENSG00000196092
ENSG00000141556	-	-	ENSG00000203867
ENSG00000143786	-	-	ENSG00000227028
ENSG00000143850	-	-	ENSG00000230623
ENSG00000144749	-	-	ENSG00000231721
ENSG00000145012	-	-	ENSG00000243156
ENSG00000145982	-	-	ENSG00000243444
ENSG00000147862	-	-	ENSG00000247121
ENSG00000148468	-	-	ENSG00000253773
ENSG00000151150	-	-	ENSG00000257322
ENSG00000153113	-	-	ENSG00000259736
ENSG00000153721	-	-	ENSG00000260372
ENSG00000154127	-	-	ENSG00000261879
ENSG00000154237	-	-	ENSG00000275342
ENSG00000154493	-	-	ENSG00000006576
ENSG00000154678	-	-	ENSG00000007047
ENSG00000154864	-	-	ENSG00000047644
ENSG00000155052	-	-	ENSG00000052795
ENSG00000155893	-	-	ENSG00000054793
ENSG00000156011	-	-	ENSG00000058866
ENSG00000156299	-	-	ENSG00000066933
ENSG00000157388	-	-	ENSG00000068724
ENSG00000157890	-	-	ENSG00000081853
ENSG00000158270	-	-	ENSG00000084070
ENSG00000158321	-	-	ENSG00000085276
ENSG00000159788	-	-	ENSG00000100030
ENSG00000162591	-	-	ENSG00000100628
ENSG00000163531	-	-	ENSG00000100784
ENSG00000163618	-	-	ENSG00000104324
ENSG00000163803	-	-	ENSG00000106952
ENSG00000166780	-	-	ENSG00000107864
ENSG00000167553	-	-	ENSG00000109762
ENSG00000169306	-	-	ENSG00000112137
ENSG00000169946	-	-	ENSG00000116698
ENSG00000170310	-	-	ENSG00000117859
ENSG00000170525	-	-	ENSG00000124203
ENSG00000170634	-	-	ENSG00000124406
ENSG00000170832	-	-	ENSG00000124831
ENSG00000172456	-	-	ENSG00000128815
ENSG00000179981	-	-	ENSG00000128918
ENSG00000182256	-	-	ENSG00000130021
ENSG00000182463	-	-	ENSG00000131558
ENSG00000183826	-	-	ENSG00000133805
ENSG00000185046	-	-	ENSG00000133812
ENSG00000185420	-	-	ENSG00000134070
ENSG00000186642	-	-	ENSG00000135862
ENSG00000196220	-	-	ENSG00000139132
ENSG00000196367	-	-	ENSG00000142583
ENSG00000196562	-	-	ENSG00000143641
ENSG00000196814	-	-	ENSG00000144824
ENSG00000196872	-	-	ENSG00000145703
ENSG00000197081	-	-	ENSG00000147526
ENSG00000197122	-	-	ENSG00000148737
ENSG00000197442	-	-	ENSG00000150275
ENSG00000197536	-	-	ENSG00000152104
ENSG00000197548	-	-	ENSG00000153066
ENSG00000198691	-	-	ENSG00000153250
ENSG00000198838	-	-	ENSG00000156650
ENSG00000205336	-	-	ENSG00000158023
ENSG00000205726	-	-	ENSG00000163590
ENSG00000213468	-	-	ENSG00000164199
ENSG00000213904	-	-	ENSG00000164300
ENSG00000214900	-	-	ENSG00000165025
ENSG00000224812	-	-	ENSG00000165323
ENSG00000233067	-	-	ENSG00000168016
ENSG00000233611	-	-	ENSG00000168214
ENSG00000234690	-	-	ENSG00000168310
ENSG00000235665	-	-	ENSG00000169435
ENSG00000236449	-	-	ENSG00000169554
ENSG00000244558	-	-	ENSG00000170325
ENSG00000249738	-	-	ENSG00000172348
ENSG00000250349	-	-	ENSG00000173077
ENSG00000253729	-	-	ENSG00000175471
ENSG00000260372	-	-	ENSG00000176463
ENSG00000262209	-	-	ENSG00000178878
ENSG00000265943	-	-	ENSG00000184347
ENSG00000270792	-	-	ENSG00000185989
-	-	-	ENSG00000189067
-	-	-	ENSG00000196090
-	-	-	ENSG00000196914
-	-	-	ENSG00000197321
-	-	-	ENSG00000198879
-	-	-	ENSG00000204956
-	-	-	ENSG00000206190
-	-	-	ENSG00000225889
-	-	-	ENSG00000227906
-	-	-	ENSG00000228221
-	-	-	ENSG00000228414
-	-	-	ENSG00000228956
-	-	-	ENSG00000233723
-	-	-	ENSG00000253485
-	-	-	ENSG00000253535
-	-	-	ENSG00000253910
-	-	-	ENSG00000254221
-	-	-	ENSG00000254245
-	-	-	ENSG00000254733
-	-	-	ENSG00000257815
-	-	-	ENSG00000258555
-	-	-	ENSG00000262576
-	-	-	ENSG00000262801
-	-	-	ENSG00000266923
-	-	-	ENSG00000270800
-	-	-	ENSG00000271913
-	-	-	ENSG00000271955
-	-	-	ENSG00000272325
-	-	-	ENSG00000275163
-	-	-	ENSG00000275443
-	-	-	ENSG00000283411
-	-	-	ENSG00000005108
-	-	-	ENSG00000020633
-	-	-	ENSG00000029534
-	-	-	ENSG00000033170
-	-	-	ENSG00000058453
-	-	-	ENSG00000059758
-	-	-	ENSG00000063438
-	-	-	ENSG00000065308
-	-	-	ENSG00000066923
-	-	-	ENSG00000078018
-	-	-	ENSG00000079950
-	-	-	ENSG00000082293
-	-	-	ENSG00000087095
-	-	-	ENSG00000102572
-	-	-	ENSG00000106034
-	-	-	ENSG00000106603
-	-	-	ENSG00000106829
-	-	-	ENSG00000111110
-	-	-	ENSG00000111371
-	-	-	ENSG00000118482
-	-	-	ENSG00000120071
-	-	-	ENSG00000120162
-	-	-	ENSG00000124496
-	-	-	ENSG00000130338
-	-	-	ENSG00000130638
-	-	-	ENSG00000131504
-	-	-	ENSG00000133121
-	-	-	ENSG00000134283
-	-	-	ENSG00000134508
-	-	-	ENSG00000135144
-	-	-	ENSG00000138081
-	-	-	ENSG00000139973
-	-	-	ENSG00000141127
-	-	-	ENSG00000145687
-	-	-	ENSG00000146540
-	-	-	ENSG00000147408
-	-	-	ENSG00000148158
-	-	-	ENSG00000148700
-	-	-	ENSG00000152377
-	-	-	ENSG00000152495
-	-	-	ENSG00000153815
-	-	-	ENSG00000160293
-	-	-	ENSG00000162434
-	-	-	ENSG00000162631
-	-	-	ENSG00000162852
-	-	-	ENSG00000165895
-	-	-	ENSG00000166016
-	-	-	ENSG00000167323
-	-	-	ENSG00000168734
-	-	-	ENSG00000169851
-	-	-	ENSG00000173542
-	-	-	ENSG00000173950
-	-	-	ENSG00000175662
-	-	-	ENSG00000179399
-	-	-	ENSG00000182197
-	-	-	ENSG00000182389
-	-	-	ENSG00000183337
-	-	-	ENSG00000184613
-	-	-	ENSG00000185442
-	-	-	ENSG00000185565
-	-	-	ENSG00000186187
-	-	-	ENSG00000187957
-	-	-	ENSG00000196549
-	-	-	ENSG00000196569
-	-	-	ENSG00000197548
-	-	-	ENSG00000198624
-	-	-	ENSG00000198771
-	-	-	ENSG00000213923
-	-	-	ENSG00000214174
-	-	-	ENSG00000224043
-	-	-	ENSG00000227110
-	-	-	ENSG00000235162
-	-	-	ENSG00000242290
-	-	-	ENSG00000242808
-	-	-	ENSG00000249881
-	-	-	ENSG00000253159
-	-	-	ENSG00000253305
-	-	-	ENSG00000253320
-	-	-	ENSG00000253537
-	-	-	ENSG00000253731
-	-	-	ENSG00000253767
-	-	-	ENSG00000253846
-	-	-	ENSG00000253873
-	-	-	ENSG00000253953
-	-	-	ENSG00000254122
-	-	-	ENSG00000258539
-	-	-	ENSG00000259040
-	-	-	ENSG00000261934
-	-	-	ENSG00000262209
-	-	-	ENSG00000264031
-	-	-	ENSG00000276547
-	-	-	ENSG00000005249
-	-	-	ENSG00000012124
-	-	-	ENSG00000012660
-	-	-	ENSG00000035403
-	-	-	ENSG00000047648
-	-	-	ENSG00000054392
-	-	-	ENSG00000054611
-	-	-	ENSG00000064489
-	-	-	ENSG00000074054
-	-	-	ENSG00000078747
-	-	-	ENSG00000085117
-	-	-	ENSG00000086300
-	-	-	ENSG00000089094
-	-	-	ENSG00000095637
-	-	-	ENSG00000095794
-	-	-	ENSG00000100077
-	-	-	ENSG00000100345
-	-	-	ENSG00000102445
-	-	-	ENSG00000102547
-	-	-	ENSG00000109689
-	-	-	ENSG00000110436
-	-	-	ENSG00000112679
-	-	-	ENSG00000113638
-	-	-	ENSG00000113742
-	-	-	ENSG00000114439
-	-	-	ENSG00000114541
-	-	-	ENSG00000115464
-	-	-	ENSG00000116106
-	-	-	ENSG00000117298
-	-	-	ENSG00000117643
-	-	-	ENSG00000120910
-	-	-	ENSG00000125246
-	-	-	ENSG00000125257
-	-	-	ENSG00000125772
-	-	-	ENSG00000130816
-	-	-	ENSG00000131242
-	-	-	ENSG00000131379
-	-	-	ENSG00000133030
-	-	-	ENSG00000133195
-	-	-	ENSG00000133401
-	-	-	ENSG00000134013
-	-	-	ENSG00000134121
-	-	-	ENSG00000135090
-	-	-	ENSG00000135362
-	-	-	ENSG00000135540
-	-	-	ENSG00000135605
-	-	-	ENSG00000136048
-	-	-	ENSG00000136205
-	-	-	ENSG00000136828
-	-	-	ENSG00000137478
-	-	-	ENSG00000137960
-	-	-	ENSG00000138621
-	-	-	ENSG00000138795
-	-	-	ENSG00000139668
-	-	-	ENSG00000140718
-	-	-	ENSG00000142611
-	-	-	ENSG00000142655
-	-	-	ENSG00000144455
-	-	-	ENSG00000145934
-	-	-	ENSG00000147642
-	-	-	ENSG00000151612
-	-	-	ENSG00000152689
-	-	-	ENSG00000153395
-	-	-	ENSG00000153551
-	-	-	ENSG00000154447
-	-	-	ENSG00000154511
-	-	-	ENSG00000157216
-	-	-	ENSG00000158470
-	-	-	ENSG00000160190
-	-	-	ENSG00000160799
-	-	-	ENSG00000162407
-	-	-	ENSG00000163689
-	-	-	ENSG00000166444
-	-	-	ENSG00000166446
-	-	-	ENSG00000167081
-	-	-	ENSG00000167202
-	-	-	ENSG00000167281
-	-	-	ENSG00000170819
-	-	-	ENSG00000172071
-	-	-	ENSG00000172081
-	-	-	ENSG00000177738
-	-	-	ENSG00000178662
-	-	-	ENSG00000179603
-	-	-	ENSG00000182771
-	-	-	ENSG00000183098
-	-	-	ENSG00000183579
-	-	-	ENSG00000186591
-	-	-	ENSG00000187676
-	-	-	ENSG00000188906
-	-	-	ENSG00000189233
-	-	-	ENSG00000189319
-	-	-	ENSG00000196937
-	-	-	ENSG00000197183
-	-	-	ENSG00000197872
-	-	-	ENSG00000198130
-	-	-	ENSG00000198520
-	-	-	ENSG00000198648
-	-	-	ENSG00000204852
-	-	-	ENSG00000221955
-	-	-	ENSG00000224187
-	-	-	ENSG00000226320
-	-	-	ENSG00000229140
-	-	-	ENSG00000229656
-	-	-	ENSG00000229839
-	-	-	ENSG00000233067
-	-	-	ENSG00000234690
-	-	-	ENSG00000245532
-	-	-	ENSG00000255248
-	-	-	ENSG00000255819
-	-	-	ENSG00000258216
-	-	-	ENSG00000262151
-	-	-	ENSG00000273118
-	-	-	ENSG00000274527
-	-	-	ENSG00000282960
-	-	-	ENSG00000005339
-	-	-	ENSG00000015676
-	-	-	ENSG00000018189
-	-	-	ENSG00000023171
-	-	-	ENSG00000023318
-	-	-	ENSG00000064042
-	-	-	ENSG00000065526
-	-	-	ENSG00000066136
-	-	-	ENSG00000070081
-	-	-	ENSG00000074657
-	-	-	ENSG00000074706
-	-	-	ENSG00000075711
-	-	-	ENSG00000076685
-	-	-	ENSG00000077420
-	-	-	ENSG00000079263
-	-	-	ENSG00000082438
-	-	-	ENSG00000090975
-	-	-	ENSG00000091831
-	-	-	ENSG00000096093
-	-	-	ENSG00000099256
-	-	-	ENSG00000100207
-	-	-	ENSG00000103653
-	-	-	ENSG00000103966
-	-	-	ENSG00000104375
-	-	-	ENSG00000104447
-	-	-	ENSG00000104731
-	-	-	ENSG00000105339
-	-	-	ENSG00000106571
-	-	-	ENSG00000106948
-	-	-	ENSG00000107957
-	-	-	ENSG00000109265
-	-	-	ENSG00000109670
-	-	-	ENSG00000110047
-	-	-	ENSG00000111145
-	-	-	ENSG00000112297
-	-	-	ENSG00000112320
-	-	-	ENSG00000116473
-	-	-	ENSG00000117090
-	-	-	ENSG00000119042
-	-	-	ENSG00000119950
-	-	-	ENSG00000122025
-	-	-	ENSG00000124151
-	-	-	ENSG00000124772
-	-	-	ENSG00000125386
-	-	-	ENSG00000126091
-	-	-	ENSG00000129682
-	-	-	ENSG00000132359
-	-	-	ENSG00000132842
-	-	-	ENSG00000133958
-	-	-	ENSG00000134324
-	-	-	ENSG00000135931
-	-	-	ENSG00000136754
-	-	-	ENSG00000137509
-	-	-	ENSG00000137871
-	-	-	ENSG00000138303
-	-	-	ENSG00000141627
-	-	-	ENSG00000141979
-	-	-	ENSG00000144451
-	-	-	ENSG00000145555
-	-	-	ENSG00000146648
-	-	-	ENSG00000147257
-	-	-	ENSG00000149179
-	-	-	ENSG00000149346
-	-	-	ENSG00000149403
-	-	-	ENSG00000149571
-	-	-	ENSG00000152056
-	-	-	ENSG00000152242
-	-	-	ENSG00000152270
-	-	-	ENSG00000154162
-	-	-	ENSG00000154380
-	-	-	ENSG00000154978
-	-	-	ENSG00000155926
-	-	-	ENSG00000157542
-	-	-	ENSG00000157890
-	-	-	ENSG00000158987
-	-	-	ENSG00000160179
-	-	-	ENSG00000163171
-	-	-	ENSG00000163536
-	-	-	ENSG00000165661
-	-	-	ENSG00000166398
-	-	-	ENSG00000169499
-	-	-	ENSG00000170017
-	-	-	ENSG00000171984
-	-	-	ENSG00000172765
-	-	-	ENSG00000175611
-	-	-	ENSG00000175764
-	-	-	ENSG00000176177
-	-	-	ENSG00000178199
-	-	-	ENSG00000178803
-	-	-	ENSG00000180628
-	-	-	ENSG00000185477
-	-	-	ENSG00000185666
-	-	-	ENSG00000186088
-	-	-	ENSG00000186469
-	-	-	ENSG00000187079
-	-	-	ENSG00000187098
-	-	-	ENSG00000187391
-	-	-	ENSG00000187555
-	-	-	ENSG00000188580
-	-	-	ENSG00000196396
-	-	-	ENSG00000197217
-	-	-	ENSG00000198551
-	-	-	ENSG00000198825
-	-	-	ENSG00000213626
-	-	-	ENSG00000213999
-	-	-	ENSG00000223725
-	-	-	ENSG00000228566
-	-	-	ENSG00000230417
-	-	-	ENSG00000230438
-	-	-	ENSG00000231367
-	-	-	ENSG00000232774
-	-	-	ENSG00000232855
-	-	-	ENSG00000233237
-	-	-	ENSG00000234377
-	-	-	ENSG00000235665
-	-	-	ENSG00000237513
-	-	-	ENSG00000240184
-	-	-	ENSG00000240498
-	-	-	ENSG00000240764
-	-	-	ENSG00000242419
-	-	-	ENSG00000244040
-	-	-	ENSG00000245648
-	-	-	ENSG00000248242
-	-	-	ENSG00000261427
-	-	-	ENSG00000268790
-	-	-	ENSG00000269966
-	-	-	ENSG00000283233
-	-	-	ENSG00000000460
-	-	-	ENSG00000017260
-	-	-	ENSG00000020426
-	-	-	ENSG00000032389
-	-	-	ENSG00000050405
-	-	-	ENSG00000061676
-	-	-	ENSG00000066084
-	-	-	ENSG00000070214
-	-	-	ENSG00000075151
-	-	-	ENSG00000078369
-	-	-	ENSG00000078699
-	-	-	ENSG00000080839
-	-	-	ENSG00000082068
-	-	-	ENSG00000087903
-	-	-	ENSG00000088808
-	-	-	ENSG00000091436
-	-	-	ENSG00000100266
-	-	-	ENSG00000100330
-	-	-	ENSG00000101577
-	-	-	ENSG00000102786
-	-	-	ENSG00000103522
-	-	-	ENSG00000104951
-	-	-	ENSG00000106266
-	-	-	ENSG00000106772
-	-	-	ENSG00000107249
-	-	-	ENSG00000108370
-	-	-	ENSG00000110395
-	-	-	ENSG00000110497
-	-	-	ENSG00000111846
-	-	-	ENSG00000112561
-	-	-	ENSG00000112977
-	-	-	ENSG00000113319
-	-	-	ENSG00000113387
-	-	-	ENSG00000114013
-	-	-	ENSG00000115935
-	-	-	ENSG00000116833
-	-	-	ENSG00000119729
-	-	-	ENSG00000120254
-	-	-	ENSG00000122008
-	-	-	ENSG00000122068
-	-	-	ENSG00000122367
-	-	-	ENSG00000123096
-	-	-	ENSG00000124225
-	-	-	ENSG00000127314
-	-	-	ENSG00000128294
-	-	-	ENSG00000128563
-	-	-	ENSG00000129993
-	-	-	ENSG00000130699
-	-	-	ENSG00000132669
-	-	-	ENSG00000132792
-	-	-	ENSG00000134046
-	-	-	ENSG00000134318
-	-	-	ENSG00000134539
-	-	-	ENSG00000135205
-	-	-	ENSG00000135899
-	-	-	ENSG00000136560
-	-	-	ENSG00000137266
-	-	-	ENSG00000138821
-	-	-	ENSG00000140443
-	-	-	ENSG00000140694
-	-	-	ENSG00000141337
-	-	-	ENSG00000142197
-	-	-	ENSG00000142230
-	-	-	ENSG00000143341
-	-	-	ENSG00000143344
-	-	-	ENSG00000143507
-	-	-	ENSG00000143919
-	-	-	ENSG00000144468
-	-	-	ENSG00000144736
-	-	-	ENSG00000145730
-	-	-	ENSG00000146776
-	-	-	ENSG00000147251
-	-	-	ENSG00000147485
-	-	-	ENSG00000147548
-	-	-	ENSG00000148053
-	-	-	ENSG00000151694
-	-	-	ENSG00000152208
-	-	-	ENSG00000153046
-	-	-	ENSG00000154240
-	-	-	ENSG00000154269
-	-	-	ENSG00000157350
-	-	-	ENSG00000157388
-	-	-	ENSG00000157450
-	-	-	ENSG00000157837
-	-	-	ENSG00000158195
-	-	-	ENSG00000158258
-	-	-	ENSG00000162959
-	-	-	ENSG00000162961
-	-	-	ENSG00000163293
-	-	-	ENSG00000163492
-	-	-	ENSG00000163932
-	-	-	ENSG00000164649
-	-	-	ENSG00000165966
-	-	-	ENSG00000166377
-	-	-	ENSG00000166548
-	-	-	ENSG00000166689
-	-	-	ENSG00000166974
-	-	-	ENSG00000167491
-	-	-	ENSG00000167632
-	-	-	ENSG00000168234
-	-	-	ENSG00000168297
-	-	-	ENSG00000168952
-	-	-	ENSG00000169372
-	-	-	ENSG00000170153
-	-	-	ENSG00000171681
-	-	-	ENSG00000172183
-	-	-	ENSG00000172380
-	-	-	ENSG00000176406
-	-	-	ENSG00000177885
-	-	-	ENSG00000177889
-	-	-	ENSG00000179743
-	-	-	ENSG00000180233
-	-	-	ENSG00000180891
-	-	-	ENSG00000182348
-	-	-	ENSG00000186132
-	-	-	ENSG00000187699
-	-	-	ENSG00000188001
-	-	-	ENSG00000189079
-	-	-	ENSG00000196233
-	-	-	ENSG00000196372
-	-	-	ENSG00000197381
-	-	-	ENSG00000197549
-	-	-	ENSG00000197705
-	-	-	ENSG00000198589
-	-	-	ENSG00000198729
-	-	-	ENSG00000205268
-	-	-	ENSG00000213904
-	-	-	ENSG00000228393
-	-	-	ENSG00000229618
-	-	-	ENSG00000230490
-	-	-	ENSG00000231185
-	-	-	ENSG00000233672
-	-	-	ENSG00000236864
-	-	-	ENSG00000241316
-	-	-	ENSG00000245322
-	-	-	ENSG00000247271
-	-	-	ENSG00000248515
-	-	-	ENSG00000249328
-	-	-	ENSG00000249776
-	-	-	ENSG00000251002
-	-	-	ENSG00000253690
-	-	-	ENSG00000254560
-	-	-	ENSG00000254777
-	-	-	ENSG00000254987
-	-	-	ENSG00000256234
-	-	-	ENSG00000256966
-	-	-	ENSG00000258168
-	-	-	ENSG00000258677
-	-	-	ENSG00000259475
-	-	-	ENSG00000259753
-	-	-	ENSG00000261115
-	-	-	ENSG00000271860
-	-	-	ENSG00000011275
-	-	-	ENSG00000012061
-	-	-	ENSG00000028277
-	-	-	ENSG00000033800
-	-	-	ENSG00000035664
-	-	-	ENSG00000039523
-	-	-	ENSG00000041515
-	-	-	ENSG00000042980
-	-	-	ENSG00000047346
-	-	-	ENSG00000061273
-	-	-	ENSG00000063978
-	-	-	ENSG00000067066
-	-	-	ENSG00000068615
-	-	-	ENSG00000068796
-	-	-	ENSG00000073910
-	-	-	ENSG00000075240
-	-	-	ENSG00000077157
-	-	-	ENSG00000077585
-	-	-	ENSG00000080845
-	-	-	ENSG00000091428
-	-	-	ENSG00000095066
-	-	-	ENSG00000099250
-	-	-	ENSG00000099956
-	-	-	ENSG00000101846
-	-	-	ENSG00000101935
-	-	-	ENSG00000102606
-	-	-	ENSG00000103064
-	-	-	ENSG00000104320
-	-	-	ENSG00000105085
-	-	-	ENSG00000105851
-	-	-	ENSG00000105983
-	-	-	ENSG00000107719
-	-	-	ENSG00000109320
-	-	-	ENSG00000110841
-	-	-	ENSG00000110880
-	-	-	ENSG00000111186
-	-	-	ENSG00000111252
-	-	-	ENSG00000112305
-	-	-	ENSG00000113068
-	-	-	ENSG00000113263
-	-	-	ENSG00000113273
-	-	-	ENSG00000113719
-	-	-	ENSG00000114126
-	-	-	ENSG00000115919
-	-	-	ENSG00000116117
-	-	-	ENSG00000118007
-	-	-	ENSG00000118257
-	-	-	ENSG00000120063
-	-	-	ENSG00000120725
-	-	-	ENSG00000123352
-	-	-	ENSG00000123983
-	-	-	ENSG00000126653
-	-	-	ENSG00000127838
-	-	-	ENSG00000129675
-	-	-	ENSG00000130348
-	-	-	ENSG00000130449
-	-	-	ENSG00000131408
-	-	-	ENSG00000131979
-	-	-	ENSG00000132932
-	-	-	ENSG00000133119
-	-	-	ENSG00000134138
-	-	-	ENSG00000135250
-	-	-	ENSG00000135541
-	-	-	ENSG00000135678
-	-	-	ENSG00000135913
-	-	-	ENSG00000136052
-	-	-	ENSG00000136267
-	-	-	ENSG00000136731
-	-	-	ENSG00000137393
-	-	-	ENSG00000137766
-	-	-	ENSG00000138764
-	-	-	ENSG00000138835
-	-	-	ENSG00000139174
-	-	-	ENSG00000139364
-	-	-	ENSG00000139793
-	-	-	ENSG00000140455
-	-	-	ENSG00000140750
-	-	-	ENSG00000141027
-	-	-	ENSG00000141404
-	-	-	ENSG00000141867
-	-	-	ENSG00000141956
-	-	-	ENSG00000143614
-	-	-	ENSG00000149256
-	-	-	ENSG00000149948
-	-	-	ENSG00000150556
-	-	-	ENSG00000150722
-	-	-	ENSG00000151532
-	-	-	ENSG00000151690
-	-	-	ENSG00000152558
-	-	-	ENSG00000152767
-	-	-	ENSG00000153094
-	-	-	ENSG00000154080
-	-	-	ENSG00000154319
-	-	-	ENSG00000154556
-	-	-	ENSG00000155093
-	-	-	ENSG00000155792
-	-	-	ENSG00000155893
-	-	-	ENSG00000156026
-	-	-	ENSG00000156052
-	-	-	ENSG00000157445
-	-	-	ENSG00000157680
-	-	-	ENSG00000158092
-	-	-	ENSG00000158467
-	-	-	ENSG00000159200
-	-	-	ENSG00000160593
-	-	-	ENSG00000160999
-	-	-	ENSG00000162739
-	-	-	ENSG00000163110
-	-	-	ENSG00000164190
-	-	-	ENSG00000164483
-	-	-	ENSG00000164684
-	-	-	ENSG00000164808
-	-	-	ENSG00000165029
-	-	-	ENSG00000165238
-	-	-	ENSG00000165406
-	-	-	ENSG00000165409
-	-	-	ENSG00000166387
-	-	-	ENSG00000168959
-	-	-	ENSG00000169926
-	-	-	ENSG00000170145
-	-	-	ENSG00000171044
-	-	-	ENSG00000171189
-	-	-	ENSG00000171467
-	-	-	ENSG00000171552
-	-	-	ENSG00000171840
-	-	-	ENSG00000172260
-	-	-	ENSG00000172349
-	-	-	ENSG00000172671
-	-	-	ENSG00000173482
-	-	-	ENSG00000173517
-	-	-	ENSG00000174125
-	-	-	ENSG00000177058
-	-	-	ENSG00000177103
-	-	-	ENSG00000177200
-	-	-	ENSG00000179362
-	-	-	ENSG00000182168
-	-	-	ENSG00000182667
-	-	-	ENSG00000182752
-	-	-	ENSG00000182866
-	-	-	ENSG00000183049
-	-	-	ENSG00000183111
-	-	-	ENSG00000183354
-	-	-	ENSG00000183775
-	-	-	ENSG00000184007
-	-	-	ENSG00000185305
-	-	-	ENSG00000185920
-	-	-	ENSG00000186260
-	-	-	ENSG00000186472
-	-	-	ENSG00000186716
-	-	-	ENSG00000187605
-	-	-	ENSG00000188897
-	-	-	ENSG00000196141
-	-	-	ENSG00000196405
-	-	-	ENSG00000196456
-	-	-	ENSG00000196821
-	-	-	ENSG00000197043
-	-	-	ENSG00000197329
-	-	-	ENSG00000197980
-	-	-	ENSG00000198431
-	-	-	ENSG00000198911
-	-	-	ENSG00000206560
-	-	-	ENSG00000214113
-	-	-	ENSG00000218336
-	-	-	ENSG00000222042
-	-	-	ENSG00000226337
-	-	-	ENSG00000227051
-	-	-	ENSG00000231435
-	-	-	ENSG00000233452
-	-	-	ENSG00000233656
-	-	-	ENSG00000233891
-	-	-	ENSG00000236404
-	-	-	ENSG00000237352
-	-	-	ENSG00000239521
-	-	-	ENSG00000244627
-	-	-	ENSG00000245904
-	-	-	ENSG00000249240
-	-	-	ENSG00000251513
-	-	-	ENSG00000257925
-	-	-	ENSG00000258760
-	-	-	ENSG00000263765
-	-	-	ENSG00000272446
-	-	-	ENSG00000273345
-	-	-	ENSG00000273398
-	-	-	ENSG00000283652
-	-	-	ENSG00000004468
-	-	-	ENSG00000005810
-	-	-	ENSG00000008282
-	-	-	ENSG00000011105
-	-	-	ENSG00000027001
-	-	-	ENSG00000035928
-	-	-	ENSG00000048707
-	-	-	ENSG00000050767
-	-	-	ENSG00000053918
-	-	-	ENSG00000054277
-	-	-	ENSG00000057608
-	-	-	ENSG00000064999
-	-	-	ENSG00000068308
-	-	-	ENSG00000068784
-	-	-	ENSG00000072201
-	-	-	ENSG00000073331
-	-	-	ENSG00000073417
-	-	-	ENSG00000076356
-	-	-	ENSG00000079931
-	-	-	ENSG00000080503
-	-	-	ENSG00000080608
-	-	-	ENSG00000081320
-	-	-	ENSG00000083223
-	-	-	ENSG00000092820
-	-	-	ENSG00000095585
-	-	-	ENSG00000100422
-	-	-	ENSG00000100644
-	-	-	ENSG00000101019
-	-	-	ENSG00000101333
-	-	-	ENSG00000101336
-	-	-	ENSG00000101665
-	-	-	ENSG00000101752
-	-	-	ENSG00000101868
-	-	-	ENSG00000101974
-	-	-	ENSG00000102780
-	-	-	ENSG00000103061
-	-	-	ENSG00000103365
-	-	-	ENSG00000104059
-	-	-	ENSG00000104866
-	-	-	ENSG00000104885
-	-	-	ENSG00000106554
-	-	-	ENSG00000107242
-	-	-	ENSG00000107338
-	-	-	ENSG00000107554
-	-	-	ENSG00000108219
-	-	-	ENSG00000108474
-	-	-	ENSG00000109586
-	-	-	ENSG00000109684
-	-	-	ENSG00000109756
-	-	-	ENSG00000111860
-	-	-	ENSG00000112419
-	-	-	ENSG00000112624
-	-	-	ENSG00000114331
-	-	-	ENSG00000115419
-	-	-	ENSG00000116667
-	-	-	ENSG00000117020
-	-	-	ENSG00000117713
-	-	-	ENSG00000117868
-	-	-	ENSG00000118276
-	-	-	ENSG00000118407
-	-	-	ENSG00000118873
-	-	-	ENSG00000119139
-	-	-	ENSG00000119778
-	-	-	ENSG00000121101
-	-	-	ENSG00000121274
-	-	-	ENSG00000121895
-	-	-	ENSG00000121904
-	-	-	ENSG00000123106
-	-	-	ENSG00000125354
-	-	-	ENSG00000126214
-	-	-	ENSG00000126777
-	-	-	ENSG00000127616
-	-	-	ENSG00000128274
-	-	-	ENSG00000128805
-	-	-	ENSG00000129084
-	-	-	ENSG00000130038
-	-	-	ENSG00000131236
-	-	-	ENSG00000131389
-	-	-	ENSG00000132464
-	-	-	ENSG00000132849
-	-	-	ENSG00000132874
-	-	-	ENSG00000132965
-	-	-	ENSG00000133056
-	-	-	ENSG00000133985
-	-	-	ENSG00000134109
-	-	-	ENSG00000134871
-	-	-	ENSG00000135048
-	-	-	ENSG00000135241
-	-	-	ENSG00000135272
-	-	-	ENSG00000135365
-	-	-	ENSG00000135932
-	-	-	ENSG00000136938
-	-	-	ENSG00000137101
-	-	-	ENSG00000137513
-	-	-	ENSG00000138162
-	-	-	ENSG00000139154
-	-	-	ENSG00000139173
-	-	-	ENSG00000140575
-	-	-	ENSG00000140795
-	-	-	ENSG00000141441
-	-	-	ENSG00000141568
-	-	-	ENSG00000143324
-	-	-	ENSG00000143786
-	-	-	ENSG00000143799
-	-	-	ENSG00000144535
-	-	-	ENSG00000144619
-	-	-	ENSG00000144668
-	-	-	ENSG00000144741
-	-	-	ENSG00000144791
-	-	-	ENSG00000145016
-	-	-	ENSG00000145246
-	-	-	ENSG00000145743
-	-	-	ENSG00000146233
-	-	-	ENSG00000147065
-	-	-	ENSG00000147854
-	-	-	ENSG00000147912
-	-	-	ENSG00000148180
-	-	-	ENSG00000148516
-	-	-	ENSG00000148848
-	-	-	ENSG00000149970
-	-	-	ENSG00000150991
-	-	-	ENSG00000151692
-	-	-	ENSG00000153113
-	-	-	ENSG00000153823
-	-	-	ENSG00000154001
-	-	-	ENSG00000154122
-	-	-	ENSG00000154124
-	-	-	ENSG00000155307
-	-	-	ENSG00000155816
-	-	-	ENSG00000155846
-	-	-	ENSG00000156675
-	-	-	ENSG00000158161
-	-	-	ENSG00000158169
-	-	-	ENSG00000159267
-	-	-	ENSG00000160191
-	-	-	ENSG00000161791
-	-	-	ENSG00000161929
-	-	-	ENSG00000162104
-	-	-	ENSG00000162341
-	-	-	ENSG00000162551
-	-	-	ENSG00000163818
-	-	-	ENSG00000164123
-	-	-	ENSG00000164292
-	-	-	ENSG00000164574
-	-	-	ENSG00000165417
-	-	-	ENSG00000166167
-	-	-	ENSG00000166669
-	-	-	ENSG00000166676
-	-	-	ENSG00000167264
-	-	-	ENSG00000167306
-	-	-	ENSG00000167716
-	-	-	ENSG00000168575
-	-	-	ENSG00000168610
-	-	-	ENSG00000168702
-	-	-	ENSG00000168944
-	-	-	ENSG00000169504
-	-	-	ENSG00000170011
-	-	-	ENSG00000170310
-	-	-	ENSG00000171045
-	-	-	ENSG00000171940
-	-	-	ENSG00000172731
-	-	-	ENSG00000172954
-	-	-	ENSG00000173068
-	-	-	ENSG00000173320
-	-	-	ENSG00000173905
-	-	-	ENSG00000174891
-	-	-	ENSG00000175029
-	-	-	ENSG00000175175
-	-	-	ENSG00000175931
-	-	-	ENSG00000176204
-	-	-	ENSG00000177182
-	-	-	ENSG00000177398
-	-	-	ENSG00000177822
-	-	-	ENSG00000178607
-	-	-	ENSG00000178764
-	-	-	ENSG00000180694
-	-	-	ENSG00000182901
-	-	-	ENSG00000183287
-	-	-	ENSG00000183715
-	-	-	ENSG00000184005
-	-	-	ENSG00000184178
-	-	-	ENSG00000185697
-	-	-	ENSG00000185737
-	-	-	ENSG00000187210
-	-	-	ENSG00000187609
-	-	-	ENSG00000188511
-	-	-	ENSG00000188559
-	-	-	ENSG00000188596
-	-	-	ENSG00000188729
-	-	-	ENSG00000188822
-	-	-	ENSG00000196511
-	-	-	ENSG00000196684
-	-	-	ENSG00000196950
-	-	-	ENSG00000197965
-	-	-	ENSG00000198089
-	-	-	ENSG00000198106
-	-	-	ENSG00000198286
-	-	-	ENSG00000198646
-	-	-	ENSG00000198793
-	-	-	ENSG00000198876
-	-	-	ENSG00000204084
-	-	-	ENSG00000204406
-	-	-	ENSG00000206199
-	-	-	ENSG00000213047
-	-	-	ENSG00000215421
-	-	-	ENSG00000222041
-	-	-	ENSG00000223653
-	-	-	ENSG00000224186
-	-	-	ENSG00000224467
-	-	-	ENSG00000225342
-	-	-	ENSG00000226022
-	-	-	ENSG00000227220
-	-	-	ENSG00000229989
-	-	-	ENSG00000230333
-	-	-	ENSG00000234807
-	-	-	ENSG00000235724
-	-	-	ENSG00000236088
-	-	-	ENSG00000236391
-	-	-	ENSG00000237515
-	-	-	ENSG00000237838
-	-	-	ENSG00000237978
-	-	-	ENSG00000238290
-	-	-	ENSG00000242428
-	-	-	ENSG00000243193
-	-	-	ENSG00000246859
-	-	-	ENSG00000247774
-	-	-	ENSG00000248079
-	-	-	ENSG00000249306
-	-	-	ENSG00000249884
-	-	-	ENSG00000251136
-	-	-	ENSG00000253125
-	-	-	ENSG00000253557
-	-	-	ENSG00000253796
-	-	-	ENSG00000254119
-	-	-	ENSG00000254367
-	-	-	ENSG00000254420
-	-	-	ENSG00000255274
-	-	-	ENSG00000257221
-	-	-	ENSG00000257242
-	-	-	ENSG00000259199
-	-	-	ENSG00000259345
-	-	-	ENSG00000259953
-	-	-	ENSG00000262879
-	-	-	ENSG00000273734
-	-	-	ENSG00000276418
-	-	-	ENSG00000278540
-	-	-	ENSG00000283554
